# Supplementary material for: Epitope Mapping of Japanese Encephalitis Virus Neutralizing Antibodies by Native Mass Spectrometry and Hydrogen/Deuterium Exchange
Source: Biomolecules. 2024 Mar 20;14(3):374. doi: 10.3390/biom14030374 (PMC10967844; doi:10.3390/biom14030374)
Supplement: Supplementary file 1 [file biomolecules-14-00374-s001.zip]

Archive with 3 entries (3 files):
- 2024JEV-nativeMS-HDX-SI-Rev10.pdf
- Supplementary Table_S3.xlsx
- Supplementary Table_S4.xlsx
