# Supplementary material for: Epitope Mapping of Japanese Encephalitis Virus Neutralizing Antibodies by Native Mass Spectrometry and Hydrogen/Deuterium Exchange
Source: Biomolecules. 2024 Mar 20;14(3):374. doi: 10.3390/biom14030374 (PMC10967844; doi:10.3390/biom14030374)
Supplement: Supplementary file 1 [file biomolecules-14-00374-s001.zip › Supplementary Table_S3.xlsx]

## Sheet: HDX Summary Table (Table S3)
TABLE S3 HDX-MS DATA SUMMARY
Data Set	JEV E-DIII ALONE	MAbs (JEV-13, 27, 142) + JEV E-DIII
HDX reaction details	10mM Phosphate, 137 mM NaCl, 2.7 mM KCl, pDread = 7.8, 25 °C	10mM Phosphate, 137 mM NaCl, 2.7 mM KCl, pDread = 7.8, 25 °C
HDX time course (Sec)	10, 30, 60, 120, 900, 3600,14400	0.25, 1, 10, 60, 480, 1440
HDX control samples	None	None
Back-exchange (mean / IQR)	Not calculated (80% Deuterium oxide solution in final reaction volume)
# of Peptides (unique)	21	18-21
Sequence coverage	0.912	0.912
Average peptide length / Redundancy	13.74 /2.04	13.74 /2.04
Replicates (biological or technical)	3 (technical)	3 (technical)
Repeatability	0.903% (average standard deviation D%)	1.04% (average standard deviation D%)
Significant differences in HDX (delta HDX > X D)	99% CI
