# Supplementary material for: Epitope Mapping of Japanese Encephalitis Virus Neutralizing Antibodies by Native Mass Spectrometry and Hydrogen/Deuterium Exchange
Source: Biomolecules. 2024 Mar 20;14(3):374. doi: 10.3390/biom14030374 (PMC10967844; doi:10.3390/biom14030374)
Supplement: Supplementary file 1 [file biomolecules-14-00374-s001.zip › Supplementary Table_S4.xlsx]

## Sheet: Table S4
ProteinState	Start	End	Sequence	Charge	HDX time(sec)	Uptake (D %)	Uptake SD (%)	# Replicates Used		Supplementary Table S4: Peptic peptides for the JEV E DIII alone vs with various MAbs. The deuterium uptake (%) for each of the experiment is listed.
JEV E-DIII alone	1	6	MTTYGM	1	10	74.05	0.296101	2
JEV E-DIII alone	1	6	MTTYGM	1	30	75.2328	0.37786	2
JEV E-DIII alone	1	6	MTTYGM	1	60	76.7375	0	1
JEV E-DIII alone	1	6	MTTYGM	1	120	76.1922	0.0287262	2
JEV E-DIII alone	1	6	MTTYGM	1	900	78.2656	1.27279	2
JEV E-DIII alone	1	6	MTTYGM	1	3600	79.0531	0.711526	2
JEV E-DIII alone	1	6	MTTYGM	1	14400	78.2031	0.22539	2
JEV-13 + JEV E-DIII	1	6	MTTYGM	1	10	74.2656	0.578944	2
JEV-13 + JEV E-DIII	1	6	MTTYGM	1	30	78.6234	1.69927	2
JEV-13 + JEV E-DIII	1	6	MTTYGM	1	60	80.0406	0.163518	2
JEV-13 + JEV E-DIII	1	6	MTTYGM	1	120	79.6953	2.38428	2
JEV-13 + JEV E-DIII	1	6	MTTYGM	1	900	79.4172	3.70126	2
JEV-13 + JEV E-DIII	1	6	MTTYGM	1	3600	83.3344	2.44836	2
JEV-13 + JEV E-DIII	1	6	MTTYGM	1	14400	81.1375	0.75572	2
JEV-142 + JEV E-DIII	1	6	MTTYGM	1	10	76.4047	2.37323	2
JEV-142 + JEV E-DIII	1	6	MTTYGM	1	30	76.2219	1.71694	2
JEV-142 + JEV E-DIII	1	6	MTTYGM	1	60	73.6281	1.74788	2
JEV-142 + JEV E-DIII	1	6	MTTYGM	1	120	74.5016	3.59299	2
JEV-142 + JEV E-DIII	1	6	MTTYGM	1	900	77.5703	1.07392	2
JEV-142 + JEV E-DIII	1	6	MTTYGM	1	3600	78.4359	1.30373	2
JEV-142 + JEV E-DIII	1	6	MTTYGM	1	14400	77.0594	0.788866	2
JEV-27 + JEV E-DIII	1	6	MTTYGM	1	10	73.0703	1.68601	2
JEV-27 + JEV E-DIII	1	6	MTTYGM	1	30	75.5578	6.50759	2
JEV-27 + JEV E-DIII	1	6	MTTYGM	1	60	77.9469	4.25148	2
JEV-27 + JEV E-DIII	1	6	MTTYGM	1	120	77.6828	3.32561	2
JEV-27 + JEV E-DIII	1	6	MTTYGM	1	900	80.4672	1.04077	2
JEV-27 + JEV E-DIII	1	6	MTTYGM	1	3600	81.1031	0.0220971	2
JEV-27 + JEV E-DIII	1	6	MTTYGM	1	14400	80.1703	0.404377	2
JEV E-DIII alone	7	13	CTEKFSF	1	10	33.3831	0.100763	2
JEV E-DIII alone	7	13	CTEKFSF	1	30	42.0156	0.549776	2
JEV E-DIII alone	7	13	CTEKFSF	1	60	44.5956	5.12476	2
JEV E-DIII alone	7	13	CTEKFSF	1	120	49.2531	0.083085	2
JEV E-DIII alone	7	13	CTEKFSF	1	900	57.4469	0.219203	2
JEV E-DIII alone	7	13	CTEKFSF	1	3600	66.6256	0.811405	2
JEV E-DIII alone	7	13	CTEKFSF	1	14400	73.9356	0.0053033	2
JEV-13 + JEV E-DIII	7	13	CTEKFSF	1	10	12.4606	0.797263	2
JEV-13 + JEV E-DIII	7	13	CTEKFSF	1	30	21.3119	0.710642	2
JEV-13 + JEV E-DIII	7	13	CTEKFSF	1	60	26.6744	1.07834	2
JEV-13 + JEV E-DIII	7	13	CTEKFSF	1	120	30.5594	0.657609	2
JEV-13 + JEV E-DIII	7	13	CTEKFSF	1	900	41.4544	1.86676	2
JEV-13 + JEV E-DIII	7	13	CTEKFSF	1	3600	53.6094	1.41775	2
JEV-13 + JEV E-DIII	7	13	CTEKFSF	1	14400	63.6869	0.374767	2
JEV-142 + JEV E-DIII	7	13	CTEKFSF	1	10	16.7862	0.811405	2
JEV-142 + JEV E-DIII	7	13	CTEKFSF	1	30	24.765	0.576292	2
JEV-142 + JEV E-DIII	7	13	CTEKFSF	1	60	29.7762	1.00232	2
JEV-142 + JEV E-DIII	7	13	CTEKFSF	1	120	36.975	1.91626	2
JEV-142 + JEV E-DIII	7	13	CTEKFSF	1	900	48.1588	0.64877	2
JEV-142 + JEV E-DIII	7	13	CTEKFSF	1	3600	50.9713	0.305824	2
JEV-142 + JEV E-DIII	7	13	CTEKFSF	1	14400	53.0662	1.43719	2
JEV-27 + JEV E-DIII	7	13	CTEKFSF	1	10	29.36	0.378302	2
JEV-27 + JEV E-DIII	7	13	CTEKFSF	1	30	38.9425	2.23446	2
JEV-27 + JEV E-DIII	7	13	CTEKFSF	1	60	42.6988	2.53321	2
JEV-27 + JEV E-DIII	7	13	CTEKFSF	1	120	47.375	1.26219	2
JEV-27 + JEV E-DIII	7	13	CTEKFSF	1	900	56.5113	0.68059	2
JEV-27 + JEV E-DIII	7	13	CTEKFSF	1	3600	64.6613	3.91207	2
JEV-27 + JEV E-DIII	7	13	CTEKFSF	1	14400	71.4075	0.749533	2
JEV E-DIII alone	8	13	TEKFSF	1	10	40.682	0.981111	2
JEV E-DIII alone	8	13	TEKFSF	1	30	52.3117	0.53254	2
JEV E-DIII alone	8	13	TEKFSF	1	60	55.5305	6.06565	2
JEV E-DIII alone	8	13	TEKFSF	1	120	60.7195	0.782237	2
JEV E-DIII alone	8	13	TEKFSF	1	900	64.4898	0.98332	2
JEV E-DIII alone	8	13	TEKFSF	1	3600	68.1492	1.28826	2
JEV E-DIII alone	8	13	TEKFSF	1	14400	74.9492	0.0817592	2
JEV-13 + JEV E-DIII	8	13	TEKFSF	1	10	23.443	1.5711	2
JEV-13 + JEV E-DIII	8	13	TEKFSF	1	30	21.807	1.47167	2
JEV-13 + JEV E-DIII	8	13	TEKFSF	1	60	27.0523	0.422054	2
JEV-13 + JEV E-DIII	8	13	TEKFSF	1	120	34.382	1.06066	2
JEV-13 + JEV E-DIII	8	13	TEKFSF	1	900	40.782	0.282843	2
JEV-13 + JEV E-DIII	8	13	TEKFSF	1	3600	46.4914	0.053033	2
JEV-13 + JEV E-DIII	8	13	TEKFSF	1	14400	60.318	0.245278	2
JEV-142 + JEV E-DIII	8	13	TEKFSF	1	10	20.5828	1.64402	2
JEV-142 + JEV E-DIII	8	13	TEKFSF	1	30	32.5609	1.90035	2
JEV-142 + JEV E-DIII	8	13	TEKFSF	1	60	37.1266	1.36118	2
JEV-142 + JEV E-DIII	8	13	TEKFSF	1	120	46.2016	0.269584	2
JEV-142 + JEV E-DIII	8	13	TEKFSF	1	900	43.0953	0.76014	2
JEV-142 + JEV E-DIII	8	13	TEKFSF	1	3600	44.5016	2.23181	2
JEV-142 + JEV E-DIII	8	13	TEKFSF	1	14400	47.5984	1.31699	2
JEV-27 + JEV E-DIII	8	13	TEKFSF	1	10	44.7938	2.86599	2
JEV-27 + JEV E-DIII	8	13	TEKFSF	1	30	54.6063	2.21192	2
JEV-27 + JEV E-DIII	8	13	TEKFSF	1	60	59.6516	0	1
JEV-27 + JEV E-DIII	8	13	TEKFSF	1	120	68.4922	3.46482	2
JEV-27 + JEV E-DIII	8	13	TEKFSF	1	900	70.7516	0	2
JEV-27 + JEV E-DIII	8	13	TEKFSF	1	3600	80.7219	0.576734	2
JEV-27 + JEV E-DIII	8	13	TEKFSF	1	14400	86.7547	6.92965	2
JEV E-DIII alone	14	16	AKNPVDTGHGTVV	1	10	29.9162	0.200642	2
JEV E-DIII alone	14	16	AKNPVDTGHGTVV	1	30	33.8294	0.137886	2
JEV E-DIII alone	14	16	AKNPVDTGHGTVV	1	60	35.22	3.20761	2
JEV E-DIII alone	14	16	AKNPVDTGHGTVV	1	120	38.4381	0.120208	2
JEV E-DIII alone	14	16	AKNPVDTGHGTVV	1	900	44.3619	0.192687	2
JEV E-DIII alone	14	16	AKNPVDTGHGTVV	1	3600	49.8675	0.683242	2
JEV E-DIII alone	14	16	AKNPVDTGHGTVV	1	14400	56.4825	0.308475	2
JEV-142 + JEV E-DIII	14	16	AKNPVDTGHGTVV	1	10	24.8213	0.445477	2
JEV-142 + JEV E-DIII	14	16	AKNPVDTGHGTVV	1	30	30.5819	1.06685	2
JEV-142 + JEV E-DIII	14	16	AKNPVDTGHGTVV	1	60	34.9119	0.40747	2
JEV-142 + JEV E-DIII	14	16	AKNPVDTGHGTVV	1	120	34.5306	3.14574	2
JEV-142 + JEV E-DIII	14	16	AKNPVDTGHGTVV	1	900	38.3113	0.638164	2
JEV-142 + JEV E-DIII	14	16	AKNPVDTGHGTVV	1	3600	40.8831	0.73981	2
JEV-142 + JEV E-DIII	14	16	AKNPVDTGHGTVV	1	14400	44.0944	0.315546	2
JEV E-DIII alone	14	25	AKNPVDTGHGTV	1	10	35.776	2.35211	2
JEV E-DIII alone	14	25	AKNPVDTGHGTV	1	30	40.9427	0.649163	2
JEV E-DIII alone	14	25	AKNPVDTGHGTV	1	60	41.4802	5.22375	2
JEV E-DIII alone	14	25	AKNPVDTGHGTV	1	120	44.3316	0.906472	2
JEV E-DIII alone	14	25	AKNPVDTGHGTV	1	900	52.1677	3.40295	2
JEV E-DIII alone	14	25	AKNPVDTGHGTV	1	3600	56.076	1.5959	2
JEV E-DIII alone	14	25	AKNPVDTGHGTV	1	14400	61.5635	0.338822	2
JEV E-DIII alone	14	25	AKNPVDTGHGTV	2	10	32.9889	1.22958	2
JEV E-DIII alone	14	25	AKNPVDTGHGTV	2	30	38.525	3.14663	2
JEV E-DIII alone	14	25	AKNPVDTGHGTV	2	60	41.0236	6.43664	2
JEV E-DIII alone	14	25	AKNPVDTGHGTV	2	120	45.1667	0.663895	2
JEV E-DIII alone	14	25	AKNPVDTGHGTV	2	900	49.6292	1.33761	2
JEV E-DIII alone	14	25	AKNPVDTGHGTV	2	3600	54.8361	1.58313	2
JEV E-DIII alone	14	25	AKNPVDTGHGTV	2	14400	59.4778	0.294628	2
JEV-13 + JEV E-DIII	14	25	AKNPVDTGHGTV	1	10	27.4455	1.72357	2
JEV-13 + JEV E-DIII	14	25	AKNPVDTGHGTV	1	30	33.2934	1.72455	2
JEV-13 + JEV E-DIII	14	25	AKNPVDTGHGTV	1	60	35.3156	0.0569614	2
JEV-13 + JEV E-DIII	14	25	AKNPVDTGHGTV	1	120	40.7365	2.89914	2
JEV-13 + JEV E-DIII	14	25	AKNPVDTGHGTV	1	900	42.5316	0.423282	2
JEV-13 + JEV E-DIII	14	25	AKNPVDTGHGTV	1	3600	43.5455	0.529348	2
JEV-13 + JEV E-DIII	14	25	AKNPVDTGHGTV	1	14400	47.1413	0.660948	2
JEV-13 + JEV E-DIII	14	25	AKNPVDTGHGTV	2	10	25.7375	0.940845	2
JEV-13 + JEV E-DIII	14	25	AKNPVDTGHGTV	2	30	31.7986	2.74004	2
JEV-13 + JEV E-DIII	14	25	AKNPVDTGHGTV	2	60	33.9792	0.826922	2
JEV-13 + JEV E-DIII	14	25	AKNPVDTGHGTV	2	120	38.7222	1.3985	2
JEV-13 + JEV E-DIII	14	25	AKNPVDTGHGTV	2	900	38.5	1.13923	2
JEV-13 + JEV E-DIII	14	25	AKNPVDTGHGTV	2	3600	40.9167	2.05847	2
JEV-13 + JEV E-DIII	14	25	AKNPVDTGHGTV	2	14400	44.1153	2.24114	2
JEV E-DIII alone	14	26	AKNPVDTGHGTVV	1	10	29.9162	0.200642	2
JEV E-DIII alone	14	26	AKNPVDTGHGTVV	1	30	33.8294	0.137886	2
JEV E-DIII alone	14	26	AKNPVDTGHGTVV	1	60	35.22	3.20761	2
JEV E-DIII alone	14	26	AKNPVDTGHGTVV	1	120	38.4381	0.120208	2
JEV E-DIII alone	14	26	AKNPVDTGHGTVV	1	900	44.3619	0.192687	2
JEV E-DIII alone	14	26	AKNPVDTGHGTVV	1	3600	49.8675	0.683242	2
JEV E-DIII alone	14	26	AKNPVDTGHGTVV	1	14400	56.4825	0.308475	2
JEV E-DIII alone	14	26	AKNPVDTGHGTVV	2	10	29.0469	0.0972272	2
JEV E-DIII alone	14	26	AKNPVDTGHGTVV	2	30	32.3744	0.210364	2
JEV E-DIII alone	14	26	AKNPVDTGHGTVV	2	60	34.0994	3.70701	2
JEV E-DIII alone	14	26	AKNPVDTGHGTVV	2	120	37.3419	0.00176777	2
JEV E-DIII alone	14	26	AKNPVDTGHGTVV	2	900	43.3681	0.148492	2
JEV E-DIII alone	14	26	AKNPVDTGHGTVV	2	3600	48.6669	0.71241	2
JEV E-DIII alone	14	26	AKNPVDTGHGTVV	2	14400	55.3756	0.0282843	2
JEV-13 + JEV E-DIII	14	26	AKNPVDTGHGTVV	1	10	22.1975	0.68501	2
JEV-13 + JEV E-DIII	14	26	AKNPVDTGHGTVV	1	30	27.4119	0.0318198	2
JEV-13 + JEV E-DIII	14	26	AKNPVDTGHGTVV	1	60	29.5425	0.204177	2
JEV-13 + JEV E-DIII	14	26	AKNPVDTGHGTVV	1	120	31.9856	0.190919	2
JEV-13 + JEV E-DIII	14	26	AKNPVDTGHGTVV	1	900	34.4863	1.28959	2
JEV-13 + JEV E-DIII	14	26	AKNPVDTGHGTVV	1	3600	36.9306	0.756604	2
JEV-13 + JEV E-DIII	14	26	AKNPVDTGHGTVV	1	14400	38.8206	0.433103	2
JEV-13 + JEV E-DIII	14	26	AKNPVDTGHGTVV	2	10	20.8519	0.822012	2
JEV-13 + JEV E-DIII	14	26	AKNPVDTGHGTVV	2	30	26.1569	0.0406586	2
JEV-13 + JEV E-DIII	14	26	AKNPVDTGHGTVV	2	60	28.5519	0.192687	2
JEV-13 + JEV E-DIII	14	26	AKNPVDTGHGTVV	2	120	30.9819	0.00176777	2
JEV-13 + JEV E-DIII	14	26	AKNPVDTGHGTVV	2	900	33.9919	0.719481	2
JEV-13 + JEV E-DIII	14	26	AKNPVDTGHGTVV	2	3600	36.0119	0.41189	2
JEV-13 + JEV E-DIII	14	26	AKNPVDTGHGTVV	2	14400	37.4344	0.146725	2
JEV-142 + JEV E-DIII	14	26	AKNPVDTGHGTVV	2	10	23.5637	0.30052	2
JEV-142 + JEV E-DIII	14	26	AKNPVDTGHGTVV	2	30	30.3437	1.15612	2
JEV-142 + JEV E-DIII	14	26	AKNPVDTGHGTVV	2	60	35.7137	0.869741	2
JEV-142 + JEV E-DIII	14	26	AKNPVDTGHGTVV	2	120	34.8437	4.0199	2
JEV-142 + JEV E-DIII	14	26	AKNPVDTGHGTVV	2	900	38	2.98222	2
JEV-142 + JEV E-DIII	14	26	AKNPVDTGHGTVV	2	3600	38.895	0.747765	2
JEV-142 + JEV E-DIII	14	26	AKNPVDTGHGTVV	2	14400	42.9275	0.804334	2
JEV-27 + JEV E-DIII	14	26	AKNPVDTGHGTVV	1	10	28.2088	0.758372	2
JEV-27 + JEV E-DIII	14	26	AKNPVDTGHGTVV	1	30	32.735	2.3034	2
JEV-27 + JEV E-DIII	14	26	AKNPVDTGHGTVV	1	60	35.915	1.00939	2
JEV-27 + JEV E-DIII	14	26	AKNPVDTGHGTVV	1	120	38.1737	0.0176777	2
JEV-27 + JEV E-DIII	14	26	AKNPVDTGHGTVV	1	900	43.7375	0.265165	2
JEV-27 + JEV E-DIII	14	26	AKNPVDTGHGTVV	1	3600	49.49	0.30052	2
JEV-27 + JEV E-DIII	14	26	AKNPVDTGHGTVV	1	14400	56.0019	0.368579	2
JEV-27 + JEV E-DIII	14	26	AKNPVDTGHGTVV	2	10	27.3413	0.325269	2
JEV-27 + JEV E-DIII	14	26	AKNPVDTGHGTVV	2	30	32.2825	2.65695	2
JEV-27 + JEV E-DIII	14	26	AKNPVDTGHGTVV	2	60	35.5088	0.597505	2
JEV-27 + JEV E-DIII	14	26	AKNPVDTGHGTVV	2	120	38.0988	0.353553	2
JEV-27 + JEV E-DIII	14	26	AKNPVDTGHGTVV	2	900	43.3963	0.00353553	2
JEV-27 + JEV E-DIII	14	26	AKNPVDTGHGTVV	2	3600	48.9625	0.0123744	2
JEV-27 + JEV E-DIII	14	26	AKNPVDTGHGTVV	2	14400	54.9513	0.201525	2
JEV E-DIII alone	14	28	AKNPVDTGHGTVVIE	1	10	28.9937	0.17604	2
JEV E-DIII alone	14	28	AKNPVDTGHGTVVIE	1	30	33.2104	0.156889	2
JEV E-DIII alone	14	28	AKNPVDTGHGTVVIE	1	60	35.8687	2.97059	2
JEV E-DIII alone	14	28	AKNPVDTGHGTVVIE	1	120	40.2885	0.234966	2
JEV E-DIII alone	14	28	AKNPVDTGHGTVVIE	1	900	46.1667	0.514862	2
JEV E-DIII alone	14	28	AKNPVDTGHGTVVIE	1	3600	50.9562	0.816856	2
JEV E-DIII alone	14	28	AKNPVDTGHGTVVIE	1	14400	56.5083	0.260009	2
JEV E-DIII alone	14	28	AKNPVDTGHGTVVIE	2	10	27.6859	0.191508	2
JEV E-DIII alone	14	28	AKNPVDTGHGTVVIE	2	30	32.1172	0.241595	2
JEV E-DIII alone	14	28	AKNPVDTGHGTVVIE	2	60	34.3495	3.4604	2
JEV E-DIII alone	14	28	AKNPVDTGHGTVVIE	2	120	38.7161	0.17825	2
JEV E-DIII alone	14	28	AKNPVDTGHGTVVIE	2	900	45.5276	0.438995	2
JEV E-DIII alone	14	28	AKNPVDTGHGTVVIE	2	3600	50.063	0.589256	2
JEV E-DIII alone	14	28	AKNPVDTGHGTVVIE	2	14400	56.1568	0	2
JEV E-DIII alone	14	28	AKNPVDTGHGTVVIE	3	10	28.2055	0.163518	2
JEV E-DIII alone	14	28	AKNPVDTGHGTVVIE	3	30	31.968	0.464039	2
JEV E-DIII alone	14	28	AKNPVDTGHGTVVIE	3	60	35.0539	4.20508	2
JEV E-DIII alone	14	28	AKNPVDTGHGTVVIE	3	120	38.6742	0.751301	2
JEV E-DIII alone	14	28	AKNPVDTGHGTVVIE	3	900	46.218	1.74125	2
JEV E-DIII alone	14	28	AKNPVDTGHGTVVIE	3	3600	50.4836	0.963433	2
JEV E-DIII alone	14	28	AKNPVDTGHGTVVIE	3	14400	56.9633	0.0994369	2
JEV-13 + JEV E-DIII	14	28	AKNPVDTGHGTVVIE	1	10	22.0734	0.443415	2
JEV-13 + JEV E-DIII	14	28	AKNPVDTGHGTVVIE	1	30	26.988	0.729204	2
JEV-13 + JEV E-DIII	14	28	AKNPVDTGHGTVVIE	1	60	29.9359	1.08865	2
JEV-13 + JEV E-DIII	14	28	AKNPVDTGHGTVVIE	1	120	32.3464	0.757194	2
JEV-13 + JEV E-DIII	14	28	AKNPVDTGHGTVVIE	1	900	34.2672	0.583363	2
JEV-13 + JEV E-DIII	14	28	AKNPVDTGHGTVVIE	1	3600	40.2901	0.0456673	2
JEV-13 + JEV E-DIII	14	28	AKNPVDTGHGTVVIE	1	14400	44.1792	0.0184142	2
JEV-13 + JEV E-DIII	14	28	AKNPVDTGHGTVVIE	2	10	21.4099	0.32851	2
JEV-13 + JEV E-DIII	14	28	AKNPVDTGHGTVVIE	2	30	26.5036	0.22539	2
JEV-13 + JEV E-DIII	14	28	AKNPVDTGHGTVVIE	2	60	29.1484	0.383016	2
JEV-13 + JEV E-DIII	14	28	AKNPVDTGHGTVVIE	2	120	31.2932	0.22539	2
JEV-13 + JEV E-DIII	14	28	AKNPVDTGHGTVVIE	2	900	35.2589	1.04298	2
JEV-13 + JEV E-DIII	14	28	AKNPVDTGHGTVVIE	2	3600	39.0443	0.262219	2
JEV-13 + JEV E-DIII	14	28	AKNPVDTGHGTVVIE	2	14400	42.8109	0.486136	2
JEV-13 + JEV E-DIII	14	28	AKNPVDTGHGTVVIE	3	10	20.0055	0.592202	2
JEV-13 + JEV E-DIII	14	28	AKNPVDTGHGTVVIE	3	30	24.9695	0.616509	2
JEV-13 + JEV E-DIII	14	28	AKNPVDTGHGTVVIE	3	60	27.2805	0.181196	2
JEV-13 + JEV E-DIII	14	28	AKNPVDTGHGTVVIE	3	120	29.1445	1.275	2
JEV-13 + JEV E-DIII	14	28	AKNPVDTGHGTVVIE	3	900	32.2805	1.99316	2
JEV-13 + JEV E-DIII	14	28	AKNPVDTGHGTVVIE	3	3600	36.9742	0.362392	2
JEV-13 + JEV E-DIII	14	28	AKNPVDTGHGTVVIE	3	14400	40.1445	0.479507	2
JEV-142 + JEV E-DIII	14	28	AKNPVDTGHGTVVIE	1	10	23.8292	0.0832324	2
JEV-142 + JEV E-DIII	14	28	AKNPVDTGHGTVVIE	1	30	28.8172	0.411006	2
JEV-142 + JEV E-DIII	14	28	AKNPVDTGHGTVVIE	1	60	30.838	0.436049	2
JEV-142 + JEV E-DIII	14	28	AKNPVDTGHGTVVIE	1	120	34.3646	2.11322	2
JEV-142 + JEV E-DIII	14	28	AKNPVDTGHGTVVIE	1	900	40.7151	0.643762	2
JEV-142 + JEV E-DIII	14	28	AKNPVDTGHGTVVIE	1	3600	42.9302	1.11148	2
JEV-142 + JEV E-DIII	14	28	AKNPVDTGHGTVVIE	1	14400	46.251	0.881674	2
JEV-142 + JEV E-DIII	14	28	AKNPVDTGHGTVVIE	2	10	23.2698	0.674698	2
JEV-142 + JEV E-DIII	14	28	AKNPVDTGHGTVVIE	2	30	27.5698	0.0972272	2
JEV-142 + JEV E-DIII	14	28	AKNPVDTGHGTVVIE	2	60	30.6375	0.602514	2
JEV-142 + JEV E-DIII	14	28	AKNPVDTGHGTVVIE	2	120	32.3813	1.4039	2
JEV-142 + JEV E-DIII	14	28	AKNPVDTGHGTVVIE	2	900	39.5083	0.440469	2
JEV-142 + JEV E-DIII	14	28	AKNPVDTGHGTVVIE	2	3600	42.5625	0.219498	2
JEV-142 + JEV E-DIII	14	28	AKNPVDTGHGTVVIE	2	14400	45.6406	0.315252	2
JEV-142 + JEV E-DIII	14	28	AKNPVDTGHGTVVIE	3	10	22.1562	0.83527	2
JEV-142 + JEV E-DIII	14	28	AKNPVDTGHGTVVIE	3	30	26.2703	0.329247	2
JEV-142 + JEV E-DIII	14	28	AKNPVDTGHGTVVIE	3	60	29.5469	0.954594	2
JEV-142 + JEV E-DIII	14	28	AKNPVDTGHGTVVIE	3	120	30.6687	1.28605	2
JEV-142 + JEV E-DIII	14	28	AKNPVDTGHGTVVIE	3	900	39.0109	1.14684	2
JEV-142 + JEV E-DIII	14	28	AKNPVDTGHGTVVIE	3	3600	41.5547	0.541379	2
JEV-142 + JEV E-DIII	14	28	AKNPVDTGHGTVVIE	3	14400	44.0375	0.989949	2
JEV-27 + JEV E-DIII	14	28	AKNPVDTGHGTVVIE	1	10	26.9401	0.338085	2
JEV-27 + JEV E-DIII	14	28	AKNPVDTGHGTVVIE	1	30	32.0438	1.837	2
JEV-27 + JEV E-DIII	14	28	AKNPVDTGHGTVVIE	1	60	35.5969	0.891249	2
JEV-27 + JEV E-DIII	14	28	AKNPVDTGHGTVVIE	1	120	38.5229	0.3565	2
JEV-27 + JEV E-DIII	14	28	AKNPVDTGHGTVVIE	1	900	45.038	0.678381	2
JEV-27 + JEV E-DIII	14	28	AKNPVDTGHGTVVIE	1	3600	49.8526	0.373441	2
JEV-27 + JEV E-DIII	14	28	AKNPVDTGHGTVVIE	1	14400	55.7641	1.01131	2
JEV-27 + JEV E-DIII	14	28	AKNPVDTGHGTVVIE	2	10	25.8427	0.614299	2
JEV-27 + JEV E-DIII	14	28	AKNPVDTGHGTVVIE	2	30	30.8615	1.93129	2
JEV-27 + JEV E-DIII	14	28	AKNPVDTGHGTVVIE	2	60	34.1448	1.10633	2
JEV-27 + JEV E-DIII	14	28	AKNPVDTGHGTVVIE	2	120	38.2	0.3565	2
JEV-27 + JEV E-DIII	14	28	AKNPVDTGHGTVVIE	2	900	44.7271	0.0500867	2
JEV-27 + JEV E-DIII	14	28	AKNPVDTGHGTVVIE	2	3600	49.7198	0.508233	2
JEV-27 + JEV E-DIII	14	28	AKNPVDTGHGTVVIE	2	14400	55.4406	0.43163	2
JEV-27 + JEV E-DIII	14	28	AKNPVDTGHGTVVIE	3	10	32.3281	4.97847	2
JEV-27 + JEV E-DIII	14	28	AKNPVDTGHGTVVIE	3	30	41.7047	1.34792	2
JEV-27 + JEV E-DIII	14	28	AKNPVDTGHGTVVIE	3	60	42.1234	1.46283	2
JEV-27 + JEV E-DIII	14	28	AKNPVDTGHGTVVIE	3	120	42.7547	3.63276	2
JEV-27 + JEV E-DIII	14	28	AKNPVDTGHGTVVIE	3	900	48.0094	1.05845	2
JEV-27 + JEV E-DIII	14	28	AKNPVDTGHGTVVIE	3	3600	53.8516	0.574524	2
JEV-27 + JEV E-DIII	14	28	AKNPVDTGHGTVVIE	3	14400	60.6922	1.04298	2
JEV E-DIII alone	29	45	LSYSGSDGPCKIPIVSV	2	10	23.5178	0.0367152	2
JEV E-DIII alone	29	45	LSYSGSDGPCKIPIVSV	2	30	30.8178	1.12729	2
JEV E-DIII alone	29	45	LSYSGSDGPCKIPIVSV	2	60	35.9678	2.19883	2
JEV E-DIII alone	29	45	LSYSGSDGPCKIPIVSV	2	120	41.3813	0.053033	2
JEV E-DIII alone	29	45	LSYSGSDGPCKIPIVSV	2	900	57.5293	0.594242	2
JEV E-DIII alone	29	45	LSYSGSDGPCKIPIVSV	2	3600	63.4505	0.629597	2
JEV E-DIII alone	29	45	LSYSGSDGPCKIPIVSV	2	14400	68.0774	0.0367152	2
JEV-13 + JEV E-DIII	29	45	LSYSGSDGPCKIPIVSV	2	10	17.837	0.569765	2
JEV-13 + JEV E-DIII	29	45	LSYSGSDGPCKIPIVSV	2	30	25.8438	0.715266	2
JEV-13 + JEV E-DIII	29	45	LSYSGSDGPCKIPIVSV	2	60	31.4966	0.819972	2
JEV-13 + JEV E-DIII	29	45	LSYSGSDGPCKIPIVSV	2	120	36.6957	0.100627	2
JEV-13 + JEV E-DIII	29	45	LSYSGSDGPCKIPIVSV	2	900	51.6553	1.93638	2
JEV-13 + JEV E-DIII	29	45	LSYSGSDGPCKIPIVSV	2	3600	58.9524	0.561606	2
JEV-13 + JEV E-DIII	29	45	LSYSGSDGPCKIPIVSV	2	14400	59.4082	0.409306	2
JEV-142 + JEV E-DIII	29	45	LSYSGSDGPCKIPIVSV	2	10	18.8971	0.167258	2
JEV-142 + JEV E-DIII	29	45	LSYSGSDGPCKIPIVSV	2	30	26.5635	0.462339	2
JEV-142 + JEV E-DIII	29	45	LSYSGSDGPCKIPIVSV	2	60	31.6144	0.828131	2
JEV-142 + JEV E-DIII	29	45	LSYSGSDGPCKIPIVSV	2	120	36.2433	1.80992	2
JEV-142 + JEV E-DIII	29	45	LSYSGSDGPCKIPIVSV	2	900	51.5644	0.806374	2
JEV-142 + JEV E-DIII	29	45	LSYSGSDGPCKIPIVSV	2	3600	58.4144	0.37667	2
JEV-142 + JEV E-DIII	29	45	LSYSGSDGPCKIPIVSV	2	14400	61.3375	0.754701	2
JEV-27 + JEV E-DIII	29	45	LSYSGSDGPCKIPIVSV	2	10	20.775	0.373951	2
JEV-27 + JEV E-DIII	29	45	LSYSGSDGPCKIPIVSV	2	30	27.25	2.21515	2
JEV-27 + JEV E-DIII	29	45	LSYSGSDGPCKIPIVSV	2	60	31.2962	0.890683	2
JEV-27 + JEV E-DIII	29	45	LSYSGSDGPCKIPIVSV	2	120	36.4183	0.103346	2
JEV-27 + JEV E-DIII	29	45	LSYSGSDGPCKIPIVSV	2	900	50.5673	0.0666312	2
JEV-27 + JEV E-DIII	29	45	LSYSGSDGPCKIPIVSV	2	3600	56.3788	2.2505	2
JEV-27 + JEV E-DIII	29	45	LSYSGSDGPCKIPIVSV	2	14400	63.4394	0.334516	2
JEV E-DIII alone	29	48	LSYSGSDGPCKIPIVSVASL	2	10	28.8473	0.473983	2
JEV E-DIII alone	29	48	LSYSGSDGPCKIPIVSVASL	2	30	37.327	0.41874	2
JEV E-DIII alone	29	48	LSYSGSDGPCKIPIVSVASL	2	60	40.659	4.16972	2
JEV E-DIII alone	29	48	LSYSGSDGPCKIPIVSVASL	2	120	46.7949	0.852948	2
JEV E-DIII alone	29	48	LSYSGSDGPCKIPIVSVASL	2	900	61.7715	1.0231	2
JEV E-DIII alone	29	48	LSYSGSDGPCKIPIVSVASL	2	3600	67.2105	0.274004	2
JEV E-DIII alone	29	48	LSYSGSDGPCKIPIVSVASL	2	14400	70.7738	0.615404	2
JEV-13 + JEV E-DIII	29	48	LSYSGSDGPCKIPIVSVASL	2	10	23.491	2.55995	2
JEV-13 + JEV E-DIII	29	48	LSYSGSDGPCKIPIVSVASL	2	30	33.9199	0.497184	2
JEV-13 + JEV E-DIII	29	48	LSYSGSDGPCKIPIVSVASL	2	60	37.716	0.0917029	2
JEV-13 + JEV E-DIII	29	48	LSYSGSDGPCKIPIVSVASL	2	120	41.7926	0.907085	2
JEV-13 + JEV E-DIII	29	48	LSYSGSDGPCKIPIVSVASL	2	900	47.6738	4.86909	2
JEV-13 + JEV E-DIII	29	48	LSYSGSDGPCKIPIVSVASL	2	3600	54.4832	0.440837	2
JEV-13 + JEV E-DIII	29	48	LSYSGSDGPCKIPIVSVASL	2	14400	53.8543	1.5247	2
JEV E-DIII alone	30	45	SYSGSDGPCKIPIVSV	1	10	18.2266	0.0434576	2
JEV E-DIII alone	30	45	SYSGSDGPCKIPIVSV	1	30	25.4401	0.553164	2
JEV E-DIII alone	30	45	SYSGSDGPCKIPIVSV	1	60	29.2943	4.18003	2
JEV E-DIII alone	30	45	SYSGSDGPCKIPIVSV	1	120	35.0656	0.042721	2
JEV E-DIII alone	30	45	SYSGSDGPCKIPIVSV	1	900	52.8484	0.205503	2
JEV E-DIII alone	30	45	SYSGSDGPCKIPIVSV	1	3600	59.3849	0.629767	2
JEV E-DIII alone	30	45	SYSGSDGPCKIPIVSV	1	14400	64.0146	0.128163	2
JEV E-DIII alone	30	45	SYSGSDGPCKIPIVSV	2	10	18.4932	0.406586	2
JEV E-DIII alone	30	45	SYSGSDGPCKIPIVSV	2	30	25.3047	0.313779	2
JEV E-DIII alone	30	45	SYSGSDGPCKIPIVSV	2	60	29.5234	3.81985	2
JEV E-DIII alone	30	45	SYSGSDGPCKIPIVSV	2	120	36.0505	0.131109	2
JEV E-DIII alone	30	45	SYSGSDGPCKIPIVSV	2	900	53.2974	0.500867	2
JEV E-DIII alone	30	45	SYSGSDGPCKIPIVSV	2	3600	59.5578	0.589256	2
JEV E-DIII alone	30	45	SYSGSDGPCKIPIVSV	2	14400	64.4766	0.250434	2
JEV-13 + JEV E-DIII	30	45	SYSGSDGPCKIPIVSV	1	10	18.4062	0.209186	2
JEV-13 + JEV E-DIII	30	45	SYSGSDGPCKIPIVSV	1	30	25.4812	0.117851	2
JEV-13 + JEV E-DIII	30	45	SYSGSDGPCKIPIVSV	1	60	30.6411	0.622401	2
JEV-13 + JEV E-DIII	30	45	SYSGSDGPCKIPIVSV	1	120	35.5651	0.242331	2
JEV-13 + JEV E-DIII	30	45	SYSGSDGPCKIPIVSV	1	900	46.325	1.08865	2
JEV-13 + JEV E-DIII	30	45	SYSGSDGPCKIPIVSV	1	3600	53.7635	2.16993	2
JEV-13 + JEV E-DIII	30	45	SYSGSDGPCKIPIVSV	1	14400	56.2354	1.55563	2
JEV-13 + JEV E-DIII	30	45	SYSGSDGPCKIPIVSV	2	10	14.9276	0.307886	2
JEV-13 + JEV E-DIII	30	45	SYSGSDGPCKIPIVSV	2	30	21.1995	0.265165	2
JEV-13 + JEV E-DIII	30	45	SYSGSDGPCKIPIVSV	2	60	26.4359	0.296101	2
JEV-13 + JEV E-DIII	30	45	SYSGSDGPCKIPIVSV	2	120	32.1328	0.218025	2
JEV-13 + JEV E-DIII	30	45	SYSGSDGPCKIPIVSV	2	900	47.512	2.0948	2
JEV-13 + JEV E-DIII	30	45	SYSGSDGPCKIPIVSV	2	3600	54.837	0.651127	2
JEV-13 + JEV E-DIII	30	45	SYSGSDGPCKIPIVSV	2	14400	54.8672	0.366812	2
JEV-142 + JEV E-DIII	30	45	SYSGSDGPCKIPIVSV	1	10	16.2911	0.529594	2
JEV-142 + JEV E-DIII	30	45	SYSGSDGPCKIPIVSV	1	30	21.6766	1.91876	2
JEV-142 + JEV E-DIII	30	45	SYSGSDGPCKIPIVSV	1	60	27.1823	0.872098	2
JEV-142 + JEV E-DIII	30	45	SYSGSDGPCKIPIVSV	1	120	31.576	1.42011	2
JEV-142 + JEV E-DIII	30	45	SYSGSDGPCKIPIVSV	1	900	46.4099	0.162782	2
JEV-142 + JEV E-DIII	30	45	SYSGSDGPCKIPIVSV	1	3600	53.0286	0.849265	2
JEV-142 + JEV E-DIII	30	45	SYSGSDGPCKIPIVSV	1	14400	56.9802	0.0162045	2
JEV-142 + JEV E-DIII	30	45	SYSGSDGPCKIPIVSV	2	10	16.8042	0.282843	2
JEV-142 + JEV E-DIII	30	45	SYSGSDGPCKIPIVSV	2	30	22.2875	0.288735	2
JEV-142 + JEV E-DIII	30	45	SYSGSDGPCKIPIVSV	2	60	27.6312	0.889776	2
JEV-142 + JEV E-DIII	30	45	SYSGSDGPCKIPIVSV	2	120	32.7948	2.06092	2
JEV-142 + JEV E-DIII	30	45	SYSGSDGPCKIPIVSV	2	900	47.9906	1.31846	2
JEV-142 + JEV E-DIII	30	45	SYSGSDGPCKIPIVSV	2	3600	54.9385	0.296101	2
JEV-142 + JEV E-DIII	30	45	SYSGSDGPCKIPIVSV	2	14400	58.3729	0.0559793	2
JEV-27 + JEV E-DIII	30	45	SYSGSDGPCKIPIVSV	1	10	17.2417	1.28384	2
JEV-27 + JEV E-DIII	30	45	SYSGSDGPCKIPIVSV	1	30	24.3156	2.9367	2
JEV-27 + JEV E-DIII	30	45	SYSGSDGPCKIPIVSV	1	60	26.6385	1.60499	2
JEV-27 + JEV E-DIII	30	45	SYSGSDGPCKIPIVSV	1	120	31.8542	0.343978	2
JEV-27 + JEV E-DIII	30	45	SYSGSDGPCKIPIVSV	1	900	46.587	0.396274	2
JEV-27 + JEV E-DIII	30	45	SYSGSDGPCKIPIVSV	1	3600	52.2495	2.81664	2
JEV-27 + JEV E-DIII	30	45	SYSGSDGPCKIPIVSV	1	14400	59.4589	0.0839689	2
JEV-27 + JEV E-DIII	30	45	SYSGSDGPCKIPIVSV	2	10	16.149	0.274004	2
JEV-27 + JEV E-DIII	30	45	SYSGSDGPCKIPIVSV	2	30	22.4573	1.44368	2
JEV-27 + JEV E-DIII	30	45	SYSGSDGPCKIPIVSV	2	60	27.3354	0.711526	2
JEV-27 + JEV E-DIII	30	45	SYSGSDGPCKIPIVSV	2	120	31.5552	0.0766032	2
JEV-27 + JEV E-DIII	30	45	SYSGSDGPCKIPIVSV	2	900	45.8958	0.0692375	2
JEV-27 + JEV E-DIII	30	45	SYSGSDGPCKIPIVSV	2	3600	52.525	2.24654	2
JEV-27 + JEV E-DIII	30	45	SYSGSDGPCKIPIVSV	2	14400	58.9635	0.250434	2
JEV E-DIII alone	46	57	ASLNDMTPVGRL	2	10	63.4562	0.249452	2
JEV E-DIII alone	46	57	ASLNDMTPVGRL	2	30	66.3562	0.728713	2
JEV E-DIII alone	46	57	ASLNDMTPVGRL	2	60	66.2965	8.0728	2
JEV E-DIII alone	46	57	ASLNDMTPVGRL	2	120	72.0799	0.251416	2
JEV E-DIII alone	46	57	ASLNDMTPVGRL	2	900	80.9229	1.27476	2
JEV E-DIII alone	46	57	ASLNDMTPVGRL	2	3600	84.4215	1.49278	2
JEV E-DIII alone	46	57	ASLNDMTPVGRL	2	14400	84.5674	0.304449	2
JEV-13 + JEV E-DIII	46	57	ASLNDMTPVGRL	2	10	59.3257	2.07222	2
JEV-13 + JEV E-DIII	46	57	ASLNDMTPVGRL	2	30	65.9451	2.62219	2
JEV-13 + JEV E-DIII	46	57	ASLNDMTPVGRL	2	60	68.1507	0.182669	2
JEV-13 + JEV E-DIII	46	57	ASLNDMTPVGRL	2	120	69.8979	2.48469	2
JEV-13 + JEV E-DIII	46	57	ASLNDMTPVGRL	2	900	75.3187	2.48666	2
JEV-13 + JEV E-DIII	46	57	ASLNDMTPVGRL	2	3600	82.5549	0.687465	2
JEV-13 + JEV E-DIII	46	57	ASLNDMTPVGRL	2	14400	84.2368	0.555864	2
JEV-142 + JEV E-DIII	46	57	ASLNDMTPVGRL	2	10	64.1819	1.43582	2
JEV-142 + JEV E-DIII	46	57	ASLNDMTPVGRL	2	30	66.5931	1.51046	2
JEV-142 + JEV E-DIII	46	57	ASLNDMTPVGRL	2	60	68.5861	0.648181	2
JEV-142 + JEV E-DIII	46	57	ASLNDMTPVGRL	2	120	69.6903	1.98186	2
JEV-142 + JEV E-DIII	46	57	ASLNDMTPVGRL	2	900	78.0028	1.79919	2
JEV-142 + JEV E-DIII	46	57	ASLNDMTPVGRL	2	3600	84.2333	0.333912	2
JEV-142 + JEV E-DIII	46	57	ASLNDMTPVGRL	2	14400	83.3736	1.03513	2
JEV-27 + JEV E-DIII	46	57	ASLNDMTPVGRL	2	10	58.9431	2.69683	2
JEV-27 + JEV E-DIII	46	57	ASLNDMTPVGRL	2	30	63.8389	5.40544	2
JEV-27 + JEV E-DIII	46	57	ASLNDMTPVGRL	2	60	65.0889	5.71578	2
JEV-27 + JEV E-DIII	46	57	ASLNDMTPVGRL	2	120	71.3639	0.267129	2
JEV-27 + JEV E-DIII	46	57	ASLNDMTPVGRL	2	900	77.2375	0.434085	2
JEV-27 + JEV E-DIII	46	57	ASLNDMTPVGRL	2	3600	81.7431	4.76315	2
JEV-27 + JEV E-DIII	46	57	ASLNDMTPVGRL	2	14400	84.6667	0.679608	2
JEV E-DIII alone	49	57	NDMTPVGRL	1	10	60.738	0	2
JEV E-DIII alone	49	57	NDMTPVGRL	1	30	65.6109	0.135529	2
JEV E-DIII alone	49	57	NDMTPVGRL	1	60	66.0703	7.50564	2
JEV E-DIII alone	49	57	NDMTPVGRL	1	120	72.4422	0.418372	2
JEV E-DIII alone	49	57	NDMTPVGRL	1	900	84.6099	0.608406	2
JEV E-DIII alone	49	57	NDMTPVGRL	1	3600	89.7932	0.307886	2
JEV E-DIII alone	49	57	NDMTPVGRL	1	14400	89.4432	0.0073657	2
JEV E-DIII alone	49	57	NDMTPVGRL	2	10	61.399	1.54385	2
JEV E-DIII alone	49	57	NDMTPVGRL	2	30	67.9115	0.500867	2
JEV E-DIII alone	49	57	NDMTPVGRL	2	60	68.0302	7.20954	2
JEV E-DIII alone	49	57	NDMTPVGRL	2	120	73.3156	0.471405	2
JEV E-DIII alone	49	57	NDMTPVGRL	2	900	87.924	0.0766032	2
JEV E-DIII alone	49	57	NDMTPVGRL	2	3600	93.2698	3.0877	2
JEV E-DIII alone	49	57	NDMTPVGRL	2	14400	91.976	0.438995	2
JEV-13 + JEV E-DIII	49	57	NDMTPVGRL	1	10	50.8057	0.564212	2
JEV-13 + JEV E-DIII	49	57	NDMTPVGRL	1	30	61.6766	1.0474	2
JEV-13 + JEV E-DIII	49	57	NDMTPVGRL	1	60	64.5932	0.611353	2
JEV-13 + JEV E-DIII	49	57	NDMTPVGRL	1	120	69.0057	0.98553	2
JEV-13 + JEV E-DIII	49	57	NDMTPVGRL	1	900	78.3995	2.51759	2
JEV-13 + JEV E-DIII	49	57	NDMTPVGRL	1	3600	88.2391	0.611353	2
JEV-13 + JEV E-DIII	49	57	NDMTPVGRL	1	14400	89.1047	0.271058	2
JEV-13 + JEV E-DIII	49	57	NDMTPVGRL	2	10	51.0323	1.0312	2
JEV-13 + JEV E-DIII	49	57	NDMTPVGRL	2	30	63.9073	0.978164	2
JEV-13 + JEV E-DIII	49	57	NDMTPVGRL	2	60	65.974	1.28458	2
JEV-13 + JEV E-DIII	49	57	NDMTPVGRL	2	120	70.3802	0.17383	2
JEV-13 + JEV E-DIII	49	57	NDMTPVGRL	2	900	80.6094	0.285789	2
JEV-13 + JEV E-DIII	49	57	NDMTPVGRL	2	3600	90.2052	0.60988	2
JEV-13 + JEV E-DIII	49	57	NDMTPVGRL	2	14400	91.574	0.294628	2
JEV-142 + JEV E-DIII	49	57	NDMTPVGRL	1	10	58.125	1.29194	2
JEV-142 + JEV E-DIII	49	57	NDMTPVGRL	1	30	62.6323	0.188562	2
JEV-142 + JEV E-DIII	49	57	NDMTPVGRL	1	60	65.5542	1.37149	2
JEV-142 + JEV E-DIII	49	57	NDMTPVGRL	1	120	68.8458	2.97132	2
JEV-142 + JEV E-DIII	49	57	NDMTPVGRL	1	900	80.4052	0.651127	2
JEV-142 + JEV E-DIII	49	57	NDMTPVGRL	1	3600	88.2292	0.195928	2
JEV-142 + JEV E-DIII	49	57	NDMTPVGRL	1	14400	88.0885	0.223917	2
JEV-142 + JEV E-DIII	49	57	NDMTPVGRL	2	10	60.0646	2.84316	2
JEV-142 + JEV E-DIII	49	57	NDMTPVGRL	2	30	64.7479	0.338822	2
JEV-142 + JEV E-DIII	49	57	NDMTPVGRL	2	60	67.5042	0.27695	2
JEV-142 + JEV E-DIII	49	57	NDMTPVGRL	2	120	70.9813	3.55616	2
JEV-142 + JEV E-DIII	49	57	NDMTPVGRL	2	900	84.5354	0.822012	2
JEV-142 + JEV E-DIII	49	57	NDMTPVGRL	2	3600	90.6417	0.182669	2
JEV-142 + JEV E-DIII	49	57	NDMTPVGRL	2	14400	90.9375	1.08423	2
JEV-27 + JEV E-DIII	49	57	NDMTPVGRL	1	10	58.8969	1.66759	2
JEV-27 + JEV E-DIII	49	57	NDMTPVGRL	1	30	65.5573	4.05408	2
JEV-27 + JEV E-DIII	49	57	NDMTPVGRL	1	60	68.1875	2.24948	2
JEV-27 + JEV E-DIII	49	57	NDMTPVGRL	1	120	72.9052	0.353553	2
JEV-27 + JEV E-DIII	49	57	NDMTPVGRL	1	900	84.2573	0.421318	2
JEV-27 + JEV E-DIII	49	57	NDMTPVGRL	1	3600	90.1448	0.400694	2
JEV-27 + JEV E-DIII	49	57	NDMTPVGRL	1	14400	89.2687	0.166465	2
JEV E-DIII alone	58	66	VTVNPFVAT	1	10	67.0745	0.735096	2
JEV E-DIII alone	58	66	VTVNPFVAT	1	30	75.7089	2.36292	2
JEV E-DIII alone	58	66	VTVNPFVAT	1	60	82.2651	0	1
JEV E-DIII alone	58	66	VTVNPFVAT	1	120	80.3016	1.12401	2
JEV E-DIII alone	58	66	VTVNPFVAT	1	900	96.0286	1.94307	2
JEV E-DIII alone	58	66	VTVNPFVAT	1	3600	94.3891	1.43926	2
JEV E-DIII alone	58	66	VTVNPFVAT	1	14400	93.538	0.692375	2
JEV-13 + JEV E-DIII	58	66	VTVNPFVAT	1	10	69.3932	6.1533	2
JEV-13 + JEV E-DIII	58	66	VTVNPFVAT	1	30	76.0297	2.26274	2
JEV-13 + JEV E-DIII	58	66	VTVNPFVAT	1	60	79.1672	2.49255	2
JEV-13 + JEV E-DIII	58	66	VTVNPFVAT	1	120	83.6453	1.33614	2
JEV-13 + JEV E-DIII	58	66	VTVNPFVAT	1	900	96.0849	0.381543	2
JEV-13 + JEV E-DIII	58	66	VTVNPFVAT	1	3600	95.9276	2.49844	2
JEV-13 + JEV E-DIII	58	66	VTVNPFVAT	1	14400	88.1057	3.66075	2
JEV E-DIII alone	58	74	VTVNPFVATSSANSKVL	1	10	64.4105	0.452043	2
JEV E-DIII alone	58	74	VTVNPFVATSSANSKVL	1	30	70.952	0.145841	2
JEV E-DIII alone	58	74	VTVNPFVATSSANSKVL	1	60	76.1132	0	1
JEV E-DIII alone	58	74	VTVNPFVATSSANSKVL	1	120	76.973	0.382595	2
JEV E-DIII alone	58	74	VTVNPFVATSSANSKVL	1	900	84.6627	0.599147	2
JEV E-DIII alone	58	74	VTVNPFVATSSANSKVL	1	3600	84.915	0.534118	2
JEV E-DIII alone	58	74	VTVNPFVATSSANSKVL	1	14400	84.7703	0.142684	2
JEV E-DIII alone	58	74	VTVNPFVATSSANSKVL	2	10	62.7594	0.130057	2
JEV E-DIII alone	58	74	VTVNPFVATSSANSKVL	2	30	69.6326	0.284105	2
JEV E-DIII alone	58	74	VTVNPFVATSSANSKVL	2	60	75.246	0	1
JEV E-DIII alone	58	74	VTVNPFVATSSANSKVL	2	120	75.5692	0.22981	2
JEV E-DIII alone	58	74	VTVNPFVATSSANSKVL	2	900	83.9147	0.645235	2
JEV E-DIII alone	58	74	VTVNPFVATSSANSKVL	2	3600	84.3219	0.329562	2
JEV E-DIII alone	58	74	VTVNPFVATSSANSKVL	2	14400	84.1862	0.109854	2
JEV-13 + JEV E-DIII	58	74	VTVNPFVATSSANSKVL	1	10	58.2931	1.97295	2
JEV-13 + JEV E-DIII	58	74	VTVNPFVATSSANSKVL	1	30	65.2614	2.12132	2
JEV-13 + JEV E-DIII	58	74	VTVNPFVATSSANSKVL	1	60	68.4417	1.39654	2
JEV-13 + JEV E-DIII	58	74	VTVNPFVATSSANSKVL	1	120	73.3623	0.965958	2
JEV-13 + JEV E-DIII	58	74	VTVNPFVATSSANSKVL	1	900	78.0605	2.99889	2
JEV-13 + JEV E-DIII	58	74	VTVNPFVATSSANSKVL	1	3600	82.4252	0.360498	2
JEV-13 + JEV E-DIII	58	74	VTVNPFVATSSANSKVL	1	14400	82.4975	0.52086	2
JEV-13 + JEV E-DIII	58	74	VTVNPFVATSSANSKVL	2	10	56.0513	0.79297	2
JEV-13 + JEV E-DIII	58	74	VTVNPFVATSSANSKVL	2	30	64.0594	1.2286	2
JEV-13 + JEV E-DIII	58	74	VTVNPFVATSSANSKVL	2	60	67.0513	0.255064	2
JEV-13 + JEV E-DIII	58	74	VTVNPFVATSSANSKVL	2	120	71.2737	0.622507	2
JEV-13 + JEV E-DIII	58	74	VTVNPFVATSSANSKVL	2	900	78.0647	1.95843	2
JEV-13 + JEV E-DIII	58	74	VTVNPFVATSSANSKVL	2	3600	81.9683	0.190666	2
JEV-13 + JEV E-DIII	58	74	VTVNPFVATSSANSKVL	2	14400	81.8406	0.469721	2
JEV-142 + JEV E-DIII	58	74	VTVNPFVATSSANSKVL	1	10	60.825	1.74693	2
JEV-142 + JEV E-DIII	58	74	VTVNPFVATSSANSKVL	1	30	65.3737	0.909137	2
JEV-142 + JEV E-DIII	58	74	VTVNPFVATSSANSKVL	1	60	68.7513	1.73746	2
JEV-142 + JEV E-DIII	58	74	VTVNPFVATSSANSKVL	1	120	71.5339	3.10306	2
JEV-142 + JEV E-DIII	58	74	VTVNPFVATSSANSKVL	1	900	83.1339	1.04488	2
JEV-142 + JEV E-DIII	58	74	VTVNPFVATSSANSKVL	1	3600	84.8138	0.0934391	2
JEV-142 + JEV E-DIII	58	74	VTVNPFVATSSANSKVL	1	14400	82.483	0.349134	2
JEV-142 + JEV E-DIII	58	74	VTVNPFVATSSANSKVL	2	10	59.2661	1.66801	2
JEV-142 + JEV E-DIII	58	74	VTVNPFVATSSANSKVL	2	30	64.0152	0.224759	2
JEV-142 + JEV E-DIII	58	74	VTVNPFVATSSANSKVL	2	60	67.608	1.46977	2
JEV-142 + JEV E-DIII	58	74	VTVNPFVATSSANSKVL	2	120	69.8161	3.46861	2
JEV-142 + JEV E-DIII	58	74	VTVNPFVATSSANSKVL	2	900	79.9152	0.85863	2
JEV-142 + JEV E-DIII	58	74	VTVNPFVATSSANSKVL	2	3600	82.4652	0.585888	2
JEV-142 + JEV E-DIII	58	74	VTVNPFVATSSANSKVL	2	14400	81.6143	0.167938	2
JEV-27 + JEV E-DIII	58	74	VTVNPFVATSSANSKVL	1	10	58.1585	1.36876	2
JEV-27 + JEV E-DIII	58	74	VTVNPFVATSSANSKVL	1	30	64.8263	4.6909	2
JEV-27 + JEV E-DIII	58	74	VTVNPFVATSSANSKVL	1	60	68.8045	2.98311	2
JEV-27 + JEV E-DIII	58	74	VTVNPFVATSSANSKVL	1	120	71.8902	1.0272	2
JEV-27 + JEV E-DIII	58	74	VTVNPFVATSSANSKVL	1	900	78.8955	0.637027	2
JEV-27 + JEV E-DIII	58	74	VTVNPFVATSSANSKVL	1	3600	79.6621	2.43194	2
JEV-27 + JEV E-DIII	58	74	VTVNPFVATSSANSKVL	1	14400	80.3594	0.352291	2
JEV-27 + JEV E-DIII	58	74	VTVNPFVATSSANSKVL	2	10	55.8625	1.25638	2
JEV-27 + JEV E-DIII	58	74	VTVNPFVATSSANSKVL	2	30	63.6661	4.65049	2
JEV-27 + JEV E-DIII	58	74	VTVNPFVATSSANSKVL	2	60	67.7	2.73373	2
JEV-27 + JEV E-DIII	58	74	VTVNPFVATSSANSKVL	2	120	70.6223	0.823274	2
JEV-27 + JEV E-DIII	58	74	VTVNPFVATSSANSKVL	2	900	78.9304	0.0467196	2
JEV-27 + JEV E-DIII	58	74	VTVNPFVATSSANSKVL	2	3600	79.7812	1.52786	2
JEV-27 + JEV E-DIII	58	74	VTVNPFVATSSANSKVL	2	14400	80.8357	0.703319	2
JEV E-DIII alone	58	76	VTVNPFVATSSANSKVLVE	2	10	55.5895	0.0894932	2
JEV E-DIII alone	58	76	VTVNPFVATSSANSKVLVE	2	30	61.3668	0.713736	2
JEV E-DIII alone	58	76	VTVNPFVATSSANSKVLVE	2	60	67.7871	0	1
JEV E-DIII alone	58	76	VTVNPFVATSSANSKVLVE	2	120	68.6941	0.529225	2
JEV E-DIII alone	58	76	VTVNPFVATSSANSKVLVE	2	900	77.5762	0.037565	2
JEV E-DIII alone	58	76	VTVNPFVATSSANSKVLVE	2	3600	78.6996	0.0574524	2
JEV E-DIII alone	58	76	VTVNPFVATSSANSKVLVE	2	14400	78.3902	0.620928	2
JEV-13 + JEV E-DIII	58	76	VTVNPFVATSSANSKVLVE	2	10	50.0941	1.65618	2
JEV-13 + JEV E-DIII	58	76	VTVNPFVATSSANSKVLVE	2	30	58.1191	0.409901	2
JEV-13 + JEV E-DIII	58	76	VTVNPFVATSSANSKVLVE	2	60	61.602	0.211027	2
JEV-13 + JEV E-DIII	58	76	VTVNPFVATSSANSKVLVE	2	120	65.0223	0.823116	2
JEV-13 + JEV E-DIII	58	76	VTVNPFVATSSANSKVLVE	2	900	72.9645	0.412111	2
JEV-13 + JEV E-DIII	58	76	VTVNPFVATSSANSKVLVE	2	3600	77.0684	1.54238	2
JEV-13 + JEV E-DIII	58	76	VTVNPFVATSSANSKVLVE	2	14400	77.1168	0.205503	2
JEV-142 + JEV E-DIII	58	76	VTVNPFVATSSANSKVLVE	2	10	55.9102	1.12364	2
JEV-142 + JEV E-DIII	58	76	VTVNPFVATSSANSKVLVE	2	30	60.1672	0.145841	2
JEV-142 + JEV E-DIII	58	76	VTVNPFVATSSANSKVLVE	2	60	63.9891	1.92687	2
JEV-142 + JEV E-DIII	58	76	VTVNPFVATSSANSKVLVE	2	120	67.7188	2.07271	2
JEV-142 + JEV E-DIII	58	76	VTVNPFVATSSANSKVLVE	2	900	75.8711	0.257431	2
JEV-142 + JEV E-DIII	58	76	VTVNPFVATSSANSKVLVE	2	3600	78.7227	0.743567	2
JEV-142 + JEV E-DIII	58	76	VTVNPFVATSSANSKVLVE	2	14400	78.4547	0.315988	2
JEV-27 + JEV E-DIII	58	76	VTVNPFVATSSANSKVLVE	2	10	51.3859	1.20319	2
JEV-27 + JEV E-DIII	58	76	VTVNPFVATSSANSKVLVE	2	30	58.0977	3.53111	2
JEV-27 + JEV E-DIII	58	76	VTVNPFVATSSANSKVLVE	2	60	61.0461	2.79307	2
JEV-27 + JEV E-DIII	58	76	VTVNPFVATSSANSKVLVE	2	120	64.8188	1.98984	2
JEV-27 + JEV E-DIII	58	76	VTVNPFVATSSANSKVLVE	2	900	72.9438	1.64734	2
JEV-27 + JEV E-DIII	58	76	VTVNPFVATSSANSKVLVE	2	3600	76.4195	0.0839689	2
JEV-27 + JEV E-DIII	58	76	VTVNPFVATSSANSKVLVE	2	14400	76.0539	0.0309359	2
JEV E-DIII alone	74	84	LVEMEPPFGDS	1	10	30.3036	0.318198	2
JEV E-DIII alone	74	84	LVEMEPPFGDS	1	30	44.242	3.33224	2
JEV E-DIII alone	74	84	LVEMEPPFGDS	1	60	45.3571	0	1
JEV E-DIII alone	74	84	LVEMEPPFGDS	1	120	44.558	0.905349	2
JEV E-DIII alone	74	84	LVEMEPPFGDS	1	900	58.6616	0.801809	2
JEV E-DIII alone	74	84	LVEMEPPFGDS	1	3600	62.9179	2.1491	2
JEV E-DIII alone	74	84	LVEMEPPFGDS	1	14400	66.7036	0.315673	2
JEV-13 + JEV E-DIII	74	84	LVEMEPPFGDS	1	10	24.1759	1.11748	2
JEV-13 + JEV E-DIII	74	84	LVEMEPPFGDS	1	30	26.3188	1.12758	2
JEV-13 + JEV E-DIII	74	84	LVEMEPPFGDS	1	60	27.7732	3.51281	2
JEV-13 + JEV E-DIII	74	84	LVEMEPPFGDS	1	120	31.7536	3.98	2
JEV-13 + JEV E-DIII	74	84	LVEMEPPFGDS	1	900	45.7179	0.310622	2
JEV-13 + JEV E-DIII	74	84	LVEMEPPFGDS	1	3600	50.692	0.794232	2
JEV-13 + JEV E-DIII	74	84	LVEMEPPFGDS	1	14400	50.5777	0.897773	2
JEV-142 + JEV E-DIII	74	84	LVEMEPPFGDS	1	10	29.2152	1.77408	2
JEV-142 + JEV E-DIII	74	84	LVEMEPPFGDS	1	30	30.9643	4.33861	2
JEV-142 + JEV E-DIII	74	84	LVEMEPPFGDS	1	60	37.7321	4.73004	2
JEV-142 + JEV E-DIII	74	84	LVEMEPPFGDS	1	120	40.1857	1.83343	2
JEV-142 + JEV E-DIII	74	84	LVEMEPPFGDS	1	900	46.6571	0.391434	2
JEV-142 + JEV E-DIII	74	84	LVEMEPPFGDS	1	3600	49.5027	1.64276	2
JEV-142 + JEV E-DIII	74	84	LVEMEPPFGDS	1	14400	49.9875	2.77792	2
JEV-27 + JEV E-DIII	74	84	LVEMEPPFGDS	1	10	29.1536	0.459619	2
JEV-27 + JEV E-DIII	74	84	LVEMEPPFGDS	1	30	34.8429	0.202031	2
JEV-27 + JEV E-DIII	74	84	LVEMEPPFGDS	1	60	38.1214	3.44967	2
JEV-27 + JEV E-DIII	74	84	LVEMEPPFGDS	1	120	42.8063	3.33729	2
JEV-27 + JEV E-DIII	74	84	LVEMEPPFGDS	1	900	54.7536	1.19198	2
JEV-27 + JEV E-DIII	74	84	LVEMEPPFGDS	1	3600	56.7643	1.38138	2
JEV-27 + JEV E-DIII	74	84	LVEMEPPFGDS	1	14400	59.6875	2.09354	2
JEV E-DIII alone	74	85	LVEMEPPFGDSY	1	10	25.0348	0.22539	2
JEV E-DIII alone	74	85	LVEMEPPFGDSY	1	30	37.6355	1.29378	2
JEV E-DIII alone	74	85	LVEMEPPFGDSY	1	60	35.6262	2.3898	2
JEV E-DIII alone	74	85	LVEMEPPFGDSY	1	120	38.6457	0.0950175	2
JEV E-DIII alone	74	85	LVEMEPPFGDSY	1	900	50.8848	0.791076	2
JEV E-DIII alone	74	85	LVEMEPPFGDSY	1	3600	54.7832	1.15568	2
JEV E-DIII alone	74	85	LVEMEPPFGDSY	1	14400	62.8418	1.46172	2
JEV-13 + JEV E-DIII	74	85	LVEMEPPFGDSY	1	10	19.2535	1.05182	2
JEV-13 + JEV E-DIII	74	85	LVEMEPPFGDSY	1	30	23.091	0.466249	2
JEV-13 + JEV E-DIII	74	85	LVEMEPPFGDSY	1	60	23.7879	0.271794	2
JEV-13 + JEV E-DIII	74	85	LVEMEPPFGDSY	1	120	26.7582	0.329247	2
JEV-13 + JEV E-DIII	74	85	LVEMEPPFGDSY	1	900	37.5387	1.07944	2
JEV-13 + JEV E-DIII	74	85	LVEMEPPFGDSY	1	3600	43.7191	0.156889	2
JEV-13 + JEV E-DIII	74	85	LVEMEPPFGDSY	1	14400	43.5676	0.720365	2
JEV-142 + JEV E-DIII	74	85	LVEMEPPFGDSY	1	10	21.9758	1.34792	2
JEV-142 + JEV E-DIII	74	85	LVEMEPPFGDSY	1	30	26.4203	0.140317	2
JEV-142 + JEV E-DIII	74	85	LVEMEPPFGDSY	1	60	30.4563	0.409901	2
JEV-142 + JEV E-DIII	74	85	LVEMEPPFGDSY	1	120	33.7469	2.76987	2
JEV-142 + JEV E-DIII	74	85	LVEMEPPFGDSY	1	900	40.9898	0.194454	2
JEV-142 + JEV E-DIII	74	85	LVEMEPPFGDSY	1	3600	42.8742	0.852948	2
JEV-142 + JEV E-DIII	74	85	LVEMEPPFGDSY	1	14400	45.1555	1.44073	2
JEV-27 + JEV E-DIII	74	85	LVEMEPPFGDSY	1	10	24.8289	1.48824	2
JEV-27 + JEV E-DIII	74	85	LVEMEPPFGDSY	1	30	31.3477	1.46172	2
JEV-27 + JEV E-DIII	74	85	LVEMEPPFGDSY	1	60	33.8328	1.10706	2
JEV-27 + JEV E-DIII	74	85	LVEMEPPFGDSY	1	120	40.4727	2.92676	2
JEV-27 + JEV E-DIII	74	85	LVEMEPPFGDSY	1	900	49.0891	0.0265165	2
JEV-27 + JEV E-DIII	74	85	LVEMEPPFGDSY	1	3600	55.0531	1.81196	2
JEV-27 + JEV E-DIII	74	85	LVEMEPPFGDSY	1	14400	65.7023	1.30483	2
JEV E-DIII alone	75	84	VEMEPPFGDS	1	10	32.2422	0.284316	2
JEV E-DIII alone	75	84	VEMEPPFGDS	1	30	36.9766	0.138475	2
JEV E-DIII alone	75	84	VEMEPPFGDS	1	60	38.7036	3.41474	2
JEV E-DIII alone	75	84	VEMEPPFGDS	1	120	42.1057	0.194454	2
JEV E-DIII alone	75	84	VEMEPPFGDS	1	900	53.1797	0.363865	2
JEV E-DIII alone	75	84	VEMEPPFGDS	1	3600	56.9599	0.662913	2
JEV E-DIII alone	75	84	VEMEPPFGDS	1	14400	62.0474	0.0648181	2
JEV-13 + JEV E-DIII	75	84	VEMEPPFGDS	1	10	24.1891	0.438995	2
JEV-13 + JEV E-DIII	75	84	VEMEPPFGDS	1	30	26.9245	0.424264	2
JEV-13 + JEV E-DIII	75	84	VEMEPPFGDS	1	60	27.888	0.413952	2
JEV-13 + JEV E-DIII	75	84	VEMEPPFGDS	1	120	29.4307	0.53033	2
JEV-13 + JEV E-DIII	75	84	VEMEPPFGDS	1	900	38.4161	1.90035	2
JEV-13 + JEV E-DIII	75	84	VEMEPPFGDS	1	3600	45.2005	1.26543	2
JEV-13 + JEV E-DIII	75	84	VEMEPPFGDS	1	14400	49.9964	0.770452	2
JEV-142 + JEV E-DIII	75	84	VEMEPPFGDS	1	10	29.875	0.889776	2
JEV-142 + JEV E-DIII	75	84	VEMEPPFGDS	1	30	33.974	0.119324	2
JEV-142 + JEV E-DIII	75	84	VEMEPPFGDS	1	60	37.551	1.26837	2
JEV-142 + JEV E-DIII	75	84	VEMEPPFGDS	1	120	40.0417	1.71179	2
JEV-142 + JEV E-DIII	75	84	VEMEPPFGDS	1	900	47.0302	0.104593	2
JEV-142 + JEV E-DIII	75	84	VEMEPPFGDS	1	3600	51.0948	0.20182	2
JEV-142 + JEV E-DIII	75	84	VEMEPPFGDS	1	14400	50.9479	0.0206239	2
JEV-27 + JEV E-DIII	75	84	VEMEPPFGDS	1	10	33.949	0.78371	2
JEV-27 + JEV E-DIII	75	84	VEMEPPFGDS	1	30	39.0719	1.71768	2
JEV-27 + JEV E-DIII	75	84	VEMEPPFGDS	1	60	41.1969	0.271058	2
JEV-27 + JEV E-DIII	75	84	VEMEPPFGDS	1	120	43.2708	0.337349	2
JEV-27 + JEV E-DIII	75	84	VEMEPPFGDS	1	900	49.0635	0.162045	2
JEV-27 + JEV E-DIII	75	84	VEMEPPFGDS	1	3600	52.0323	2.28337	2
JEV-27 + JEV E-DIII	75	84	VEMEPPFGDS	1	14400	57.0729	1.41569	2
JEV E-DIII alone	75	85	VEMEPPFGDSY	1	10	28.4429	0.357341	2
JEV E-DIII alone	75	85	VEMEPPFGDSY	1	30	30.5125	0.135108	2
JEV E-DIII alone	75	85	VEMEPPFGDSY	1	60	31.9339	2.7615	2
JEV E-DIII alone	75	85	VEMEPPFGDSY	1	120	34.6759	0.0126269	2
JEV E-DIII alone	75	85	VEMEPPFGDSY	1	900	43.6241	0.191929	2
JEV E-DIII alone	75	85	VEMEPPFGDSY	1	3600	48.5464	0.415425	2
JEV E-DIII alone	75	85	VEMEPPFGDSY	1	14400	55.9723	0.174251	2
JEV-13 + JEV E-DIII	75	85	VEMEPPFGDSY	1	10	20.8027	0.0126269	2
JEV-13 + JEV E-DIII	75	85	VEMEPPFGDSY	1	30	22.6241	0.303046	2
JEV-13 + JEV E-DIII	75	85	VEMEPPFGDSY	1	60	22.9875	0.291682	2
JEV-13 + JEV E-DIII	75	85	VEMEPPFGDSY	1	120	24.8982	0.372494	2
JEV-13 + JEV E-DIII	75	85	VEMEPPFGDSY	1	900	34.3464	0.885146	2
JEV-13 + JEV E-DIII	75	85	VEMEPPFGDSY	1	3600	42.0527	0.224759	2
JEV-13 + JEV E-DIII	75	85	VEMEPPFGDSY	1	14400	42.4304	0.309359	2
JEV-142 + JEV E-DIII	75	85	VEMEPPFGDSY	1	10	24.2563	0.356079	2
JEV-142 + JEV E-DIII	75	85	VEMEPPFGDSY	1	30	27.6634	0.356079	2
JEV-142 + JEV E-DIII	75	85	VEMEPPFGDSY	1	60	31.0643	0.660387	2
JEV-142 + JEV E-DIII	75	85	VEMEPPFGDSY	1	120	33.1875	1.26143	2
JEV-142 + JEV E-DIII	75	85	VEMEPPFGDSY	1	900	39.6741	0.69448	2
JEV-142 + JEV E-DIII	75	85	VEMEPPFGDSY	1	3600	42.5214	0.0643972	2
JEV-142 + JEV E-DIII	75	85	VEMEPPFGDSY	1	14400	42.7661	0.104803	2
JEV-27 + JEV E-DIII	75	85	VEMEPPFGDSY	1	10	25.7902	0.761402	2
JEV-27 + JEV E-DIII	75	85	VEMEPPFGDSY	1	30	31.2179	1.46472	2
JEV-27 + JEV E-DIII	75	85	VEMEPPFGDSY	1	60	31.6009	0.864943	2
JEV-27 + JEV E-DIII	75	85	VEMEPPFGDSY	1	120	33.7759	0.0795495	2
JEV-27 + JEV E-DIII	75	85	VEMEPPFGDSY	1	900	43.0777	0.130057	2
JEV-27 + JEV E-DIII	75	85	VEMEPPFGDSY	1	3600	47.8554	0.79297	2
JEV-27 + JEV E-DIII	75	85	VEMEPPFGDSY	1	14400	54.1795	0.602303	2
JEV E-DIII alone	77	85	MEPPFGDSY	1	10	30.2363	0.426032	2
JEV E-DIII alone	77	85	MEPPFGDSY	1	30	35.1475	0.371231	2
JEV E-DIII alone	77	85	MEPPFGDSY	1	60	36.495	4.03051	2
JEV E-DIII alone	77	85	MEPPFGDSY	1	120	38.2113	0.532098	2
JEV E-DIII alone	77	85	MEPPFGDSY	1	900	42.7912	0.0795495	2
JEV E-DIII alone	77	85	MEPPFGDSY	1	3600	46.3312	0.249255	2
JEV E-DIII alone	77	85	MEPPFGDSY	1	14400	51.8725	0.943988	2
JEV-13 + JEV E-DIII	77	85	MEPPFGDSY	1	10	23.8462	0.0654074	2
JEV-13 + JEV E-DIII	77	85	MEPPFGDSY	1	30	25.1763	0.351786	2
JEV-13 + JEV E-DIII	77	85	MEPPFGDSY	1	60	25.2675	0.10253	2
JEV-13 + JEV E-DIII	77	85	MEPPFGDSY	1	120	27.4438	0.613415	2
JEV-13 + JEV E-DIII	77	85	MEPPFGDSY	1	900	35.4563	0.935149	2
JEV-13 + JEV E-DIII	77	85	MEPPFGDSY	1	3600	41.5012	0.938684	2
JEV-13 + JEV E-DIII	77	85	MEPPFGDSY	1	14400	42.55	0.46669	2
JEV-142 + JEV E-DIII	77	85	MEPPFGDSY	1	10	28.5375	0.233345	2
JEV-142 + JEV E-DIII	77	85	MEPPFGDSY	1	30	32.8775	0.258094	2
JEV-142 + JEV E-DIII	77	85	MEPPFGDSY	1	60	36.6637	1.1791	2
JEV-142 + JEV E-DIII	77	85	MEPPFGDSY	1	120	37.8225	1.79252	2
JEV-142 + JEV E-DIII	77	85	MEPPFGDSY	1	900	41.515	0.537401	2
JEV-142 + JEV E-DIII	77	85	MEPPFGDSY	1	3600	42.7575	1.2339	2
JEV-142 + JEV E-DIII	77	85	MEPPFGDSY	1	14400	41.7975	1.11016	2
JEV-27 + JEV E-DIII	77	85	MEPPFGDSY	1	10	27.2625	0.00353553	2
JEV-27 + JEV E-DIII	77	85	MEPPFGDSY	1	30	32.925	2.50669	2
JEV-27 + JEV E-DIII	77	85	MEPPFGDSY	1	60	36.3275	0.215668	2
JEV-27 + JEV E-DIII	77	85	MEPPFGDSY	1	120	37.115	0.816708	2
JEV-27 + JEV E-DIII	77	85	MEPPFGDSY	1	900	39.9037	0.705339	2
JEV-27 + JEV E-DIII	77	85	MEPPFGDSY	1	3600	41.7725	4.06586	2
JEV-27 + JEV E-DIII	77	85	MEPPFGDSY	1	14400	46.9475	1.71827	2
JEV E-DIII alone	85	102	YIVVGRGDKQINHHWHKA	2	10	28.827	0.639711	2
JEV E-DIII alone	85	102	YIVVGRGDKQINHHWHKA	2	30	30.9121	0.4552	2
JEV E-DIII alone	85	102	YIVVGRGDKQINHHWHKA	2	60	30.1395	2.48703	2
JEV E-DIII alone	85	102	YIVVGRGDKQINHHWHKA	2	120	31.984	0.525911	2
JEV E-DIII alone	85	102	YIVVGRGDKQINHHWHKA	2	900	36.0176	0.11601	2
JEV E-DIII alone	85	102	YIVVGRGDKQINHHWHKA	2	3600	40.6145	0.197769	2
JEV E-DIII alone	85	102	YIVVGRGDKQINHHWHKA	2	14400	44.9676	0.0696058	2
JEV E-DIII alone	85	102	YIVVGRGDKQINHHWHKA	3	10	28.8328	0.064634	2
JEV E-DIII alone	85	102	YIVVGRGDKQINHHWHKA	3	30	30.8238	0.0198874	2
JEV E-DIII alone	85	102	YIVVGRGDKQINHHWHKA	3	60	30.3176	3.26484	2
JEV E-DIII alone	85	102	YIVVGRGDKQINHHWHKA	3	120	31.9805	0.389461	2
JEV E-DIII alone	85	102	YIVVGRGDKQINHHWHKA	3	900	36.1852	0.0878359	2
JEV E-DIII alone	85	102	YIVVGRGDKQINHHWHKA	3	3600	40.4145	0.662913	2
JEV E-DIII alone	85	102	YIVVGRGDKQINHHWHKA	3	14400	45.2203	0.13424	2
JEV E-DIII alone	85	102	YIVVGRGDKQINHHWHKA	4	10	28.7031	0.388909	2
JEV E-DIII alone	85	102	YIVVGRGDKQINHHWHKA	4	30	31.15	0.517072	2
JEV E-DIII alone	85	102	YIVVGRGDKQINHHWHKA	4	60	30.0578	3.51565	2
JEV E-DIII alone	85	102	YIVVGRGDKQINHHWHKA	4	120	31.3328	0.254116	2
JEV E-DIII alone	85	102	YIVVGRGDKQINHHWHKA	4	900	36.0672	0.134792	2
JEV E-DIII alone	85	102	YIVVGRGDKQINHHWHKA	4	3600	40.5844	1.52912	2
JEV E-DIII alone	85	102	YIVVGRGDKQINHHWHKA	4	14400	45.4672	0.00662913	2
JEV-13 + JEV E-DIII	85	102	YIVVGRGDKQINHHWHKA	2	10	19.9004	2.88477	2
JEV-13 + JEV E-DIII	85	102	YIVVGRGDKQINHHWHKA	2	30	22.1301	0.882779	2
JEV-13 + JEV E-DIII	85	102	YIVVGRGDKQINHHWHKA	2	60	23.3605	0.585573	2
JEV-13 + JEV E-DIII	85	102	YIVVGRGDKQINHHWHKA	2	120	25.5402	0.0883883	2
JEV-13 + JEV E-DIII	85	102	YIVVGRGDKQINHHWHKA	2	900	27.8215	2.29368	2
JEV-13 + JEV E-DIII	85	102	YIVVGRGDKQINHHWHKA	2	3600	31.0395	0.49387	2
JEV-13 + JEV E-DIII	85	102	YIVVGRGDKQINHHWHKA	2	14400	31.4855	0.192245	2
JEV-13 + JEV E-DIII	85	102	YIVVGRGDKQINHHWHKA	3	10	23.5055	0.217104	2
JEV-13 + JEV E-DIII	85	102	YIVVGRGDKQINHHWHKA	3	30	22.0254	0.291682	2
JEV-13 + JEV E-DIII	85	102	YIVVGRGDKQINHHWHKA	3	60	23.366	0.308254	2
JEV-13 + JEV E-DIII	85	102	YIVVGRGDKQINHHWHKA	3	120	23.9367	0.120982	2
JEV-13 + JEV E-DIII	85	102	YIVVGRGDKQINHHWHKA	3	900	27.0129	0.626452	2
JEV-13 + JEV E-DIII	85	102	YIVVGRGDKQINHHWHKA	3	3600	31.1414	0.0215447	2
JEV-13 + JEV E-DIII	85	102	YIVVGRGDKQINHHWHKA	3	14400	31.7777	0.450781	2
JEV-13 + JEV E-DIII	85	102	YIVVGRGDKQINHHWHKA	4	10	17.2391	0.83748	2
JEV-13 + JEV E-DIII	85	102	YIVVGRGDKQINHHWHKA	4	30	21.1078	0.700478	2
JEV-13 + JEV E-DIII	85	102	YIVVGRGDKQINHHWHKA	4	60	21.9344	0.433103	2
JEV-13 + JEV E-DIII	85	102	YIVVGRGDKQINHHWHKA	4	120	23.2531	0.0839689	2
JEV-13 + JEV E-DIII	85	102	YIVVGRGDKQINHHWHKA	4	900	27.0906	0.185616	2
JEV-13 + JEV E-DIII	85	102	YIVVGRGDKQINHHWHKA	4	3600	30.5328	0.386699	2
JEV-13 + JEV E-DIII	85	102	YIVVGRGDKQINHHWHKA	4	14400	31.5297	0.766769	2
JEV-142 + JEV E-DIII	85	102	YIVVGRGDKQINHHWHKA	2	10	20.8148	0.582258	2
JEV-142 + JEV E-DIII	85	102	YIVVGRGDKQINHHWHKA	2	30	23.5172	0.209922	2
JEV-142 + JEV E-DIII	85	102	YIVVGRGDKQINHHWHKA	2	60	24.2602	0.26185	2
JEV-142 + JEV E-DIII	85	102	YIVVGRGDKQINHHWHKA	2	120	25.2055	0.95128	2
JEV-142 + JEV E-DIII	85	102	YIVVGRGDKQINHHWHKA	2	900	28.2078	0.724784	2
JEV-142 + JEV E-DIII	85	102	YIVVGRGDKQINHHWHKA	2	3600	30.4305	1.31809	2
JEV-142 + JEV E-DIII	85	102	YIVVGRGDKQINHHWHKA	2	14400	32.1414	0.0961223	2
JEV-142 + JEV E-DIII	85	102	YIVVGRGDKQINHHWHKA	3	10	20.8289	0.139212	2
JEV-142 + JEV E-DIII	85	102	YIVVGRGDKQINHHWHKA	3	30	23.55	0.0464039	2
JEV-142 + JEV E-DIII	85	102	YIVVGRGDKQINHHWHKA	3	60	24.5941	0.720917	2
JEV-142 + JEV E-DIII	85	102	YIVVGRGDKQINHHWHKA	3	120	25.05	0.868416	2
JEV-142 + JEV E-DIII	85	102	YIVVGRGDKQINHHWHKA	3	900	28.0699	0.0679485	2
JEV-142 + JEV E-DIII	85	102	YIVVGRGDKQINHHWHKA	3	3600	30.7406	0.109381	2
JEV-142 + JEV E-DIII	85	102	YIVVGRGDKQINHHWHKA	3	14400	32.0578	0.967852	2
JEV-142 + JEV E-DIII	85	102	YIVVGRGDKQINHHWHKA	4	10	20.4859	0.877254	2
JEV-142 + JEV E-DIII	85	102	YIVVGRGDKQINHHWHKA	4	30	22.6828	0.435313	2
JEV-142 + JEV E-DIII	85	102	YIVVGRGDKQINHHWHKA	4	60	24.1641	0.386699	2
JEV-142 + JEV E-DIII	85	102	YIVVGRGDKQINHHWHKA	4	120	24.8531	0.556847	2
JEV-142 + JEV E-DIII	85	102	YIVVGRGDKQINHHWHKA	4	900	28.0531	0.419845	2
JEV-142 + JEV E-DIII	85	102	YIVVGRGDKQINHHWHKA	4	3600	30.5547	0.678381	2
JEV-142 + JEV E-DIII	85	102	YIVVGRGDKQINHHWHKA	4	14400	32.3844	0.198874	2
JEV-27 + JEV E-DIII	85	102	YIVVGRGDKQINHHWHKA	2	10	26.4203	0.514862	2
JEV-27 + JEV E-DIII	85	102	YIVVGRGDKQINHHWHKA	2	30	28.2531	0.888303	2
JEV-27 + JEV E-DIII	85	102	YIVVGRGDKQINHHWHKA	2	60	29.1352	1.40206	2
JEV-27 + JEV E-DIII	85	102	YIVVGRGDKQINHHWHKA	2	120	29.8023	0.0718155	2
JEV-27 + JEV E-DIII	85	102	YIVVGRGDKQINHHWHKA	2	900	32.5852	0.675066	2
JEV-27 + JEV E-DIII	85	102	YIVVGRGDKQINHHWHKA	2	3600	36.282	1.63408	2
JEV-27 + JEV E-DIII	85	102	YIVVGRGDKQINHHWHKA	2	14400	40.0617	0.100542	2
JEV-27 + JEV E-DIII	85	102	YIVVGRGDKQINHHWHKA	3	10	26.4562	0.35963	2
JEV-27 + JEV E-DIII	85	102	YIVVGRGDKQINHHWHKA	3	30	28.5387	1.98211	2
JEV-27 + JEV E-DIII	85	102	YIVVGRGDKQINHHWHKA	3	60	29.8102	0.710974	2
JEV-27 + JEV E-DIII	85	102	YIVVGRGDKQINHHWHKA	3	120	30.3469	0.43255	2
JEV-27 + JEV E-DIII	85	102	YIVVGRGDKQINHHWHKA	3	900	33.3211	0.469011	2
JEV-27 + JEV E-DIII	85	102	YIVVGRGDKQINHHWHKA	3	3600	36.491	0.884988	2
JEV-27 + JEV E-DIII	85	102	YIVVGRGDKQINHHWHKA	3	14400	40.9195	0.488898	2
JEV-27 + JEV E-DIII	85	102	YIVVGRGDKQINHHWHKA	4	10	25.9984	0.333666	2
JEV-27 + JEV E-DIII	85	102	YIVVGRGDKQINHHWHKA	4	30	28.2344	1.61751	2
JEV-27 + JEV E-DIII	85	102	YIVVGRGDKQINHHWHKA	4	60	29.5594	0.870625	2
JEV-27 + JEV E-DIII	85	102	YIVVGRGDKQINHHWHKA	4	120	29.7094	0.0176777	2
JEV-27 + JEV E-DIII	85	102	YIVVGRGDKQINHHWHKA	4	900	33.1266	0.45299	2
JEV-27 + JEV E-DIII	85	102	YIVVGRGDKQINHHWHKA	4	3600	36.7297	1.32803	2
JEV-27 + JEV E-DIII	85	102	YIVVGRGDKQINHHWHKA	4	14400	41.6297	1.24407	2
JEV E-DIII alone	86	102	IVVGRGDKQINHHWHKA	2	10	31.0462	0.423086	2
JEV E-DIII alone	86	102	IVVGRGDKQINHHWHKA	2	30	33.1154	0.0188562	2
JEV E-DIII alone	86	102	IVVGRGDKQINHHWHKA	2	60	32.3388	3.44125	2
JEV E-DIII alone	86	102	IVVGRGDKQINHHWHKA	2	120	33.9238	0.00942809	2
JEV E-DIII alone	86	102	IVVGRGDKQINHHWHKA	2	900	38.6038	0.898026	2
JEV E-DIII alone	86	102	IVVGRGDKQINHHWHKA	2	3600	42.4046	0.73657	2
JEV E-DIII alone	86	102	IVVGRGDKQINHHWHKA	2	14400	46.9013	0.53858	2
JEV E-DIII alone	86	102	IVVGRGDKQINHHWHKA	3	10	30.8844	0.581595	2
JEV E-DIII alone	86	102	IVVGRGDKQINHHWHKA	3	30	33.1681	0	2
JEV E-DIII alone	86	102	IVVGRGDKQINHHWHKA	3	60	32.3319	3.89086	2
JEV E-DIII alone	86	102	IVVGRGDKQINHHWHKA	3	120	34.0669	0.125511	2
JEV E-DIII alone	86	102	IVVGRGDKQINHHWHKA	3	900	38.4981	0.579828	2
JEV E-DIII alone	86	102	IVVGRGDKQINHHWHKA	3	3600	42.2694	0.440174	2
JEV E-DIII alone	86	102	IVVGRGDKQINHHWHKA	3	14400	46.7681	0.33234	2
JEV E-DIII alone	86	102	IVVGRGDKQINHHWHKA	4	10	31.1583	1.21858	2
JEV E-DIII alone	86	102	IVVGRGDKQINHHWHKA	4	30	33.4883	0.671751	2
JEV E-DIII alone	86	102	IVVGRGDKQINHHWHKA	4	60	32.7133	4.02579	2
JEV E-DIII alone	86	102	IVVGRGDKQINHHWHKA	4	120	33.9317	0.0494975	2
JEV E-DIII alone	86	102	IVVGRGDKQINHHWHKA	4	900	38.4317	0.770746	2
JEV E-DIII alone	86	102	IVVGRGDKQINHHWHKA	4	3600	42.9983	1.94926	2
JEV E-DIII alone	86	102	IVVGRGDKQINHHWHKA	4	14400	46.8283	0.271058	2
JEV-13 + JEV E-DIII	86	102	IVVGRGDKQINHHWHKA	2	10	19.5879	0.519723	2
JEV-13 + JEV E-DIII	86	102	IVVGRGDKQINHHWHKA	2	30	23.5788	0.120208	2
JEV-13 + JEV E-DIII	86	102	IVVGRGDKQINHHWHKA	2	60	24.8379	0.491439	2
JEV-13 + JEV E-DIII	86	102	IVVGRGDKQINHHWHKA	2	120	26.2946	0.185026	2
JEV-13 + JEV E-DIII	86	102	IVVGRGDKQINHHWHKA	2	900	29.7579	0.793138	2
JEV-13 + JEV E-DIII	86	102	IVVGRGDKQINHHWHKA	2	3600	33.9637	0.626968	2
JEV-13 + JEV E-DIII	86	102	IVVGRGDKQINHHWHKA	2	14400	35.2813	0.0648181	2
JEV-13 + JEV E-DIII	86	102	IVVGRGDKQINHHWHKA	3	10	19.1806	0.579828	2
JEV-13 + JEV E-DIII	86	102	IVVGRGDKQINHHWHKA	3	30	23.2156	0.159099	2
JEV-13 + JEV E-DIII	86	102	IVVGRGDKQINHHWHKA	3	60	24.5556	0.254558	2
JEV-13 + JEV E-DIII	86	102	IVVGRGDKQINHHWHKA	3	120	26.1931	0.053033	2
JEV-13 + JEV E-DIII	86	102	IVVGRGDKQINHHWHKA	3	900	29.4631	0.76014	2
JEV-13 + JEV E-DIII	86	102	IVVGRGDKQINHHWHKA	3	3600	33.9231	0.586899	2
JEV-13 + JEV E-DIII	86	102	IVVGRGDKQINHHWHKA	3	14400	34.9694	0.312895	2
JEV-13 + JEV E-DIII	86	102	IVVGRGDKQINHHWHKA	4	10	19.0783	0.77546	2
JEV-13 + JEV E-DIII	86	102	IVVGRGDKQINHHWHKA	4	30	23.7117	0.0683537	2
JEV-13 + JEV E-DIII	86	102	IVVGRGDKQINHHWHKA	4	60	25.0683	0.0259272	2
JEV-13 + JEV E-DIII	86	102	IVVGRGDKQINHHWHKA	4	120	26.3683	0.341768	2
JEV-13 + JEV E-DIII	86	102	IVVGRGDKQINHHWHKA	4	900	29.9967	0.636396	2
JEV-13 + JEV E-DIII	86	102	IVVGRGDKQINHHWHKA	4	3600	34.56	0.796674	2
JEV-13 + JEV E-DIII	86	102	IVVGRGDKQINHHWHKA	4	14400	35.9183	1.26572	2
JEV-142 + JEV E-DIII	86	102	IVVGRGDKQINHHWHKA	2	10	24.105	0.19799	2
JEV-142 + JEV E-DIII	86	102	IVVGRGDKQINHHWHKA	2	30	27.2217	0.117851	2
JEV-142 + JEV E-DIII	86	102	IVVGRGDKQINHHWHKA	2	60	28.3658	0.828493	2
JEV-142 + JEV E-DIII	86	102	IVVGRGDKQINHHWHKA	2	120	29.1733	1.27279	2
JEV-142 + JEV E-DIII	86	102	IVVGRGDKQINHHWHKA	2	900	32.8175	0.234524	2
JEV-142 + JEV E-DIII	86	102	IVVGRGDKQINHHWHKA	2	3600	35.04	0.737748	2
JEV-142 + JEV E-DIII	86	102	IVVGRGDKQINHHWHKA	2	14400	36.7308	0.305234	2
JEV-142 + JEV E-DIII	86	102	IVVGRGDKQINHHWHKA	3	10	23.6475	0.394212	2
JEV-142 + JEV E-DIII	86	102	IVVGRGDKQINHHWHKA	3	30	26.53	0.238649	2
JEV-142 + JEV E-DIII	86	102	IVVGRGDKQINHHWHKA	3	60	28.1688	0.353553	2
JEV-142 + JEV E-DIII	86	102	IVVGRGDKQINHHWHKA	3	120	28.9212	1.42128	2
JEV-142 + JEV E-DIII	86	102	IVVGRGDKQINHHWHKA	3	900	32.5675	0.397748	2
JEV-142 + JEV E-DIII	86	102	IVVGRGDKQINHHWHKA	3	3600	34.6925	0.266933	2
JEV-142 + JEV E-DIII	86	102	IVVGRGDKQINHHWHKA	3	14400	36.2875	0.107834	2
JEV-142 + JEV E-DIII	86	102	IVVGRGDKQINHHWHKA	4	10	23.7167	0.652895	2
JEV-142 + JEV E-DIII	86	102	IVVGRGDKQINHHWHKA	4	30	26.2167	0.487904	2
JEV-142 + JEV E-DIII	86	102	IVVGRGDKQINHHWHKA	4	60	28.155	0.400694	2
JEV-142 + JEV E-DIII	86	102	IVVGRGDKQINHHWHKA	4	120	28.6767	1.29401	2
JEV-142 + JEV E-DIII	86	102	IVVGRGDKQINHHWHKA	4	900	32.3133	0.0919239	2
JEV-142 + JEV E-DIII	86	102	IVVGRGDKQINHHWHKA	4	3600	34.705	0.235702	2
JEV-142 + JEV E-DIII	86	102	IVVGRGDKQINHHWHKA	4	14400	36.0283	0.160278	2
JEV-27 + JEV E-DIII	86	102	IVVGRGDKQINHHWHKA	2	10	29.8067	1.09719	2
JEV-27 + JEV E-DIII	86	102	IVVGRGDKQINHHWHKA	2	30	32.2217	1.99522	2
JEV-27 + JEV E-DIII	86	102	IVVGRGDKQINHHWHKA	2	60	34.2258	0.275772	2
JEV-27 + JEV E-DIII	86	102	IVVGRGDKQINHHWHKA	2	120	34.0983	0.0624611	2
JEV-27 + JEV E-DIII	86	102	IVVGRGDKQINHHWHKA	2	900	37.0267	0.288735	2
JEV-27 + JEV E-DIII	86	102	IVVGRGDKQINHHWHKA	2	3600	41.2933	1.13491	2
JEV-27 + JEV E-DIII	86	102	IVVGRGDKQINHHWHKA	2	14400	45.1233	0.175598	2
JEV-27 + JEV E-DIII	86	102	IVVGRGDKQINHHWHKA	3	10	29.3987	0.618718	2
JEV-27 + JEV E-DIII	86	102	IVVGRGDKQINHHWHKA	3	30	31.4775	2.27512	2
JEV-27 + JEV E-DIII	86	102	IVVGRGDKQINHHWHKA	3	60	33.71	0.00883883	2
JEV-27 + JEV E-DIII	86	102	IVVGRGDKQINHHWHKA	3	120	33.8487	0.296985	2
JEV-27 + JEV E-DIII	86	102	IVVGRGDKQINHHWHKA	3	900	36.5913	0.714178	2
JEV-27 + JEV E-DIII	86	102	IVVGRGDKQINHHWHKA	3	3600	41.3813	1.37532	2
JEV-27 + JEV E-DIII	86	102	IVVGRGDKQINHHWHKA	3	14400	45.0537	0.144957	2
JEV-27 + JEV E-DIII	86	102	IVVGRGDKQINHHWHKA	4	10	28.9933	0.565685	2
JEV-27 + JEV E-DIII	86	102	IVVGRGDKQINHHWHKA	4	30	31.4217	2.2321	2
JEV-27 + JEV E-DIII	86	102	IVVGRGDKQINHHWHKA	4	60	33.2467	0.131993	2
JEV-27 + JEV E-DIII	86	102	IVVGRGDKQINHHWHKA	4	120	33.8767	0.00942809	2
JEV-27 + JEV E-DIII	86	102	IVVGRGDKQINHHWHKA	4	900	37.4383	0.219203	2
JEV-27 + JEV E-DIII	86	102	IVVGRGDKQINHHWHKA	4	3600	41.9667	1.40007	2
JEV-27 + JEV E-DIII	86	102	IVVGRGDKQINHHWHKA	4	14400	45.8733	1.07009	2
